# Supplementary material for: Co‐Existence Slows Diversification in Experimental Populations of E. coli and P. fluorescens
Source: Environ Microbiol. 2025 Feb 23;27(2):e70061. doi: 10.1111/1462-2920.70061 (PMC11847636; doi:10.1111/1462-2920.70061)
Supplement: Supplementary file 1 — Data S1. [file EMI-27-e70061-s001.xlsx]

## Sheet: Colony counts
Colony Counts and Ratios of different colony types, Week 1 and Week 8, for Figure 1b
Co-culture					P. fluorescens Mono					E. coli Mono
C1	Week 1	Week 8			p1	Week1	Week8			e1	Week1	Week8
Wrinkly	33	6			Smooth	73	23			Small		16
Smooth	4	2			Wrinkly	47	35			Big	11	29
E.coli	22	35
										e2
C2					p3					Small		3
Wrinkly	36	3			Smooth	41	15			Big	18	19
Smooth	6	3			Wrinkly	6	26
E.coli	18	68								e3
					p4					Small		8
C3					smooth	38	25			Big	7	17
Wrinkly	32	6			Wrinkly	11	33
Smooth	8	4								e4
E.coli	20	79			p5					Small		5
					Smooth	60	21			Big	5	21
C4					Wrinkly	10	32
Wrinkly	16	8								e5
Smooth	4	2								Small		15
E.coli	23	54								Big	12	27
C5
Wrinkly	13	3
Smooth	4	2
E.coli	14	105

## Sheet: Biofilm assay data
Biofilm Assay. OD570 measurements from CV assay, figure 2B
P. fluorescens Ancestor	E. coli Ancestor	P. fluorescens Mono Smooth	P. fluorescens Mono Wrinkly	E. coli Mono Big	E. coli Mono Small	Co-culture E. coli	Co-culture Smooth	Co-culture Wrinkly
0.912	1.556	0.992	2.984	1.385	1.834	2.112	2.995	3.406
1.644	3.376	1.335	3.475	2.556	1.067	2.15	2.849	3.431
1.071	1.192	1.304	3.45	2.05	1.281	2.356	2.766	2.743
1.247	2.706	1.587	1.143	2.638	1.735	1.288	2.224	1.779
1.168	1.536			3.578	3.524	0.935	1.469	2.725
Note: assay is described in methods.

## Sheet: Motility assay data
Motility Assay measurements, mm in 0.3% agar, figure 2a and c
clone	rep	E. coli Ancestor (mm from innoculation site)	E.coli Big	E. coli Small	E.coli Co	P.fluorescens Ancestor	P. fluorescens Mono SM	P. fluorescens Mono WS	P. fluorescens CO SM	P. fluorescens CO WS
1	rep 1	9	7	1	5	14	20	6	12	9
1	rep 2	7	6	0.5	4	13	22	9	9	8
1	rep 3	8	8	1	5	9	23	4	9	6
2	rep 1	5	7	3	5	8	20	3	11	6
2	rep 2	4	6	3	5	9	21	5	9	7
2	rep 3	3	4	3.5	5	10	24	6	10	5
3	rep 1	4	3	3	6		30	5	9	4
3	rep 2	6	4	2.5	7		29	4	8	6
3	rep 3	5	3	3	6		21	3	7	7
4	rep 1		5	2	5		21	6	7	6
4	rep 2		5.5	3	3		22	3	9	6
4	rep 3		5.5	3	5		27	5	7	7
5	rep 1		6	2	5				4	4
5	rep 2		5	2	5				6	6
5	rep 3		5	2.5					4	5
Note: The motility assay is described in the methods.

## Sheet: Summary of mutations
Summary of called mutations
Treatment		Insertions and Deletions			Subtotal: indels		Subsitutions				Subtotal: Substitution	total called mutations
	number of clones sequenced	Small Indel	Large Deletion	Mobile Element Insertion			Synonymous base substitution	Nonsynonymous Base Substitution	Nonsense Substitution	Intergenic Substitution
Monoculture E. coli	10	3	3	1	7		2	5	0	2	9	16
Co-culture E. coli	5	3	5	5	13		1	4	0	2	7	20
Monoculture P. fluorescens	8	26	3	0	29		25	67	3	19	114	143
Co-culture P. fluorescens	10	31	0	0	31		26	60	4	5	95	126

## Sheet: Genes in duplications
Duplications In E. coli populations idenfitied using coverage plots.Fig. 3a
Population	position	mutation	annotation	gene	description
Anc	82691	10 bp	coding (830‑839/1572 nt)	leuA ←	2‑isopropylmalate synthase
Anc	304261	30 bp	intergenic (‑79/+205)	ykgJ ← / ← ecpE	UPF0153 cysteine cluster protein/ECP production pilus chaperone
Anc	566131	15,490 bp		[exoD]–[aaaD]	30 genes [exoD], peaD, renD, insE1, insF1, renD, emrE, ybcK, ybcL, ybcM, ylcH, ybcN, ninE, ybcO, rusA, ylcG, quuD, nmpC, insH1, nmpC, essD, rrrD, rzpD, rzoD, borD, ybcV, ybcW, ylcI, nohD, [aaaD]
Anc	1434741	10 bp	intergenic (‑517/+208)	ynaE ← / ← ttcC	cold shock protein, Rac prophage/pseudogene, prophage Rac integration site ttcA duplication;Phage or Prophage Related
Anc	1632481	7,950 bp		ydfK–[essQ]	15 genes ydfK, pinQ, tfaQ, stfQ, nohQ, ynfO, ydfO, gnsB, ynfN, cspI, rzpQ, rzoQ, rrrQ, ydfR, [essQ]
Anc	1703141	10 bp	coding (909‑918/1002 nt)	add →	adenosine deaminase
Anc	1951171	310 bp		[yecD]–[yecE]	[yecD], [yecE]
Anc	2046231	10 bp	coding (1294‑1303/7077 nt)	yeeJ →	putative adhesin
Anc	2282921	10 bp	intergenic (+120/+10)	rplY → / ← yejK	50S ribosomal subunit protein L25/spermidine nucleoid‑associated protein
Anc	2471881	10 bp	pseudogene (233‑242/579 nt)	yfdL ←	pseudogene, CPS‑53 (KpLE1) prophage;Phage or Prophage Related
Anc	2726581	140 bp	noncoding (2465‑2604/2904 nt)	rrlG ←	23S ribosomal RNA of rrnG operon
Anc	3315441	10 bp	coding (565‑574/2673 nt)	infB ←	translation initiation factor IF‑2
Anc	3607861	20 bp	coding (1411‑1430/2199 nt)	zntA →	zinc, cobalt and lead efflux system
Anc	3619911	1,760 bp	coding (720‑2479/4236 nt)	rhsB →	Rhs protein with DUF4329 family putative toxin domain; putative neighboring cell growth inhibitor
Anc	3758691	5,760 bp		[selB]–[rhsA]	[selB], selA, yibF, [rhsA]
Anc	3809191	2,030 bp		[waaA]–mutM	[waaA], coaD, mutM
Anc	3826101	6,680 bp		[recG]–[yicI]	[recG], gltS, xanP, yicH, [yicI]
Anc	3853111	200 bp		istR	istR
Anc	3873281	240 bp	coding (93‑332/618 nt)	dgoA ←	2‑oxo‑3‑deoxygalactonate 6‑phosphate aldolase
Anc	3936941	10 bp	coding (664‑673/891 nt)	rbsB →	D‑ribose ABC transporter periplasmic binding protein; ribose chemotaxis receptor
Anc	3958121	42,020 bp		[ilvC]–[uvrD]	41 genes [ilvC], ppiC, yifN, yifN, rep, gpp, rhlB, trxA, rho, wecA, wzzE, wecB, wecC, rffG, rffH, wecD, wecE, wzxE, wecF, wzyE, wecG, yifK, argX, hisR, leuT, proM, aslB, aslA, glmZ, hemY, hemX, hemD, hemC, cyaA, cyaY, yifL, dapF, yigA, xerC, yigB, [uvrD]
Anc	4039961	50 bp	noncoding (2443‑2492/2905 nt)	rrlA →	23S ribosomal RNA of rrnA operon
Anc	4084431	60 bp	coding (1333‑1392/3051 nt)	fdoG ←	formate dehydrogenase‑O, large subunit
Anc	4171101	60 bp	noncoding (2461‑2520/2904 nt)	rrlB →	23S ribosomal RNA of rrnB operon
Anc	4183051	50 bp	coding (1807‑1856/4029 nt)	rpoB →	RNA polymerase, beta subunit
Anc	4266541	6,120 bp		[alr]–[uvrA]	[alr], tyrB, yjbS, aphA, yjbQ, yjbR, [uvrA]
Anc	4315801	6,010 bp		[phnN]–[phnF]	[phnN], phnM, phnL, phnK, phnJ, phnI, phnH, phnG, [phnF]
Anc	4332961	50 bp	coding (263‑312/1092 nt)	basS ←	sensory histidine kinase in two‑component regulatory system with BasR
C1E	228181	50 bp	noncoding (2423‑2472/2904 nt)	rrlH →	23S ribosomal RNA of rrnH operon
C1E	1156561	132,960 bp		[holB]–[rssA]	147 genes [holB], ycfH, ptsG, fhuE, hinT, ycfL, lpoB, thiK, nagZ, ycfP, ndh, ycfJ, ycfQ, bhsA, ldtC, mfd, ycfT, lolC, lolD, lolE, nagK, cobB, ycfZ, ymfA, potD, potC, potB, potA, pepT, roxA, phoQ, phoP, purB, hflD, mnmA, nudJ, rluE, icd, ymfD, ymfE, lit, intE, xisE, ymfI, ymfJ, cohE, croE, ymfL, ymfM, oweE, aaaE, ymfR, beeE, jayE, ymfQ, stfP, tfaP, tfaE, stfE, pinE, mcrA, icdC, iraM, ycgX, bluR, b…
C1E	2726571	170 bp	noncoding (2445‑2614/2904 nt)	rrlG ←	23S ribosomal RNA of rrnG operon
C1E	3365551	314,750 bp		[yhcE]–[kdgK]	321 genes [yhcE], insH1, yhcE, yhcF, yhcG, yhcH, nanK, nanE, nanT, nanA, nanR, dcuD, sspB, sspA, rpsI, rplM, zapE, yhcB, degQ, degS, mdh, argR, yhcN, yhcO, aaeB, aaeA, aaeX, aaeR, tldD, yhdP, rng, yhdE, mreD, mreC, mreB, csrD, acuI, yrdF, yrdE, yrdE, accB, accC, yhdT, panF, prmA, dusB, fis, yhdJ, yhdU, acrS, acrE, acrF, yhdV, yhdW, yhdW, yhdX, yhdY, yhdZ, rrfF, thrV, rrfD, rrlD, alaU, ileU, rrsD,…
C1E	3747711	30 bp	coding (628‑657/1497 nt)	lyxK →	L‑xylulose kinase
C1E	3763101	30 bp	coding (919‑948/4134 nt)	rhsA →	Rhs protein with putative toxin 55 domain; putative polysaccharide synthesis/export protein; putative neighboring cell growth inhibitor
C1E	3833731	10 bp	coding (798‑807/2319 nt)	yicI ←	putative alpha‑glucosidase
C1E	3846161	13,540 bp		[uhpT]–[yidK]	16 genes [uhpT], uhpC, uhpB, uhpA, ilvN, ilvB, ivbL, istR, tisB, emrD, yidF, yidG, yidH, yidI, yidJ, [yidK]
C1E	3873071	90 bp	coding (453‑542/618 nt)	dgoA ←	2‑oxo‑3‑deoxygalactonate 6‑phosphate aldolase
C1E	3888921	135,630 bp		[tnaA]–[rfaH]	134 genes [tnaA], tnaB, mdtL, yidZ, yieE, chrR, adeP, yieH, cbrB, cbrC, yieK, yieL, bglH, bglB, bglF, bglG, phoU, pstB, pstA, pstC, pstS, glmS, glmU, atpC, atpD, atpG, atpA, atpH, atpF, atpE, atpB, atpI, rsmG, mnmG, mioC, asnC, asnA, viaA, ravA, kup, rbsD, rbsA, rbsC, rbsB, rbsK, rbsR, hsrA, yieP, rrsC, gltU, rrlC, rrfC, aspT, trpT, hdfR, yifE, yifB, ilvL, ilvX, ilvG, ilvG, ilvM, ilvE, ilvD, ilvA…
C1E	4024551	50 bp	coding (222‑271/489 nt)	rfaH ←	transcription antitermination protein
C1E	4037641	2,540 bp	noncoding (123‑2662/2905 nt)	rrlA →	23S ribosomal RNA of rrnA operon
C1E	4084381	8,180 bp		[fdoG]–[frvA]	[fdoG], fdhD, yiiG, frvR, frvX, frvB, [frvA]
C1E	4092571	55,950 bp		[frvA]–yijO	53 genes [frvA], rhaM, rhaD, rhaA, rhaB, rhaS, rhaR, rhaT, sodA, kdgT, yiiM, cpxA, cpxR, cpxP, fieF, pfkA, sbp, cdh, tpiA, yiiQ, yiiR, yiiS, uspD, fpr, glpX, glpK, glpF, zapB, rraA, menA, hslU, hslV, ftsN, cytR, priA, rpmE, yiiX, metJ, metB, metL, metF, katG, yijE, yijF, gldA, fsaB, frwA, frwC, frwB, pflD, pflC, frwD, yijO
C1E	4171111	200 bp	noncoding (2471‑2670/2904 nt)	rrlB →	23S ribosomal RNA of rrnB operon
C1E	4183571	10 bp	coding (2327‑2336/4029 nt)	rpoB →	RNA polymerase, beta subunit
C1E	4254261	10 bp	coding (2197‑2206/2424 nt)	plsB ←	glycerol‑3‑phosphate O‑acyltransferase
C1E	4323321	50 bp		[phnD]	[phnD]
C2E	581311	190 bp		[nohD]–[aaaD]	[nohD], [aaaD]
C2E	1155821	136,920 bp		[holB]–[hns]	150 genes [holB], ycfH, ptsG, fhuE, hinT, ycfL, lpoB, thiK, nagZ, ycfP, ndh, ycfJ, ycfQ, bhsA, ldtC, mfd, ycfT, lolC, lolD, lolE, nagK, cobB, ycfZ, ymfA, potD, potC, potB, potA, pepT, roxA, phoQ, phoP, purB, hflD, mnmA, nudJ, rluE, icd, ymfD, ymfE, lit, intE, xisE, ymfI, ymfJ, cohE, croE, ymfL, ymfM, oweE, aaaE, ymfR, beeE, jayE, ymfQ, stfP, tfaP, tfaE, stfE, pinE, mcrA, icdC, iraM, ycgX, bluR, b…
C3E	228241	30 bp	noncoding (2483‑2512/2904 nt)	rrlH →	23S ribosomal RNA of rrnH operon
C3E	1155861	137,210 bp		[holB]–hns	150 genes [holB], ycfH, ptsG, fhuE, hinT, ycfL, lpoB, thiK, nagZ, ycfP, ndh, ycfJ, ycfQ, bhsA, ldtC, mfd, ycfT, lolC, lolD, lolE, nagK, cobB, ycfZ, ymfA, potD, potC, potB, potA, pepT, roxA, phoQ, phoP, purB, hflD, mnmA, nudJ, rluE, icd, ymfD, ymfE, lit, intE, xisE, ymfI, ymfJ, cohE, croE, ymfL, ymfM, oweE, aaaE, ymfR, beeE, jayE, ymfQ, stfP, tfaP, tfaE, stfE, pinE, mcrA, icdC, iraM, ycgX, bluR, b…
C3E	3502461	118,030 bp		[frlC]–[rhsB]	111 genes [frlC], frlD, frlR, yhfS, yhfT, yhfU, php, yhfW, yhfX, yhfY, yhfZ, trpS, gph, rpe, dam, damX, aroB, aroK, hofQ, hofP, hofO, hofN, hofM, mrcA, nudE, yrfF, yrfG, hslR, hslO, yhgE, pck, envZ, ompR, greB, yhgF, feoA, feoB, feoC, yhgA, bioH, gntX, nfuA, gntT, malQ, malP, malT, rtcA, rtcB, rtcR, glpR, glpR, glpG, glpE, glpD, yzgL, glgP, glgA, glgC, glgX, glgB, asd, yhgN, gntU, gntK, gntR, yhh…
C4E	566261	121,640 bp		[exoD]–gltI	130 genes [exoD], peaD, renD, insE1, insF1, renD, emrE, ybcK, ybcL, ybcM, ylcH, ybcN, ninE, ybcO, rusA, ylcG, quuD, nmpC, insH1, nmpC, essD, rrrD, rzpD, rzoD, borD, ybcV, ybcW, ylcI, nohD, aaaD, tfaD, ybcY, ybcY, tfaX, appY, ompT, pauD, envY, ybcH, nfrA, nfrB, cusS, cusR, cusC, cusF, cusB, cusA, pheP, ybdG, nfsB, ybdF, ybdJ, ybdK, sokE, hokE, insL1, entD, fepA, fes, ybdZ, entF, fepE, fepC, fepG, …
C4E	1951181	300 bp		[yecD]–[yecE]	[yecD], [yecE]
C5E	228181	110 bp	noncoding (2423‑2532/2904 nt)	rrlH →	23S ribosomal RNA of rrnH operon
C5E	575931	111,840 bp		[nmpC]–gltI	111 genes [nmpC], essD, rrrD, rzpD, rzoD, borD, ybcV, ybcW, ylcI, nohD, aaaD, tfaD, ybcY, ybcY, tfaX, appY, ompT, pauD, envY, ybcH, nfrA, nfrB, cusS, cusR, cusC, cusF, cusB, cusA, pheP, ybdG, nfsB, ybdF, ybdJ, ybdK, sokE, hokE, insL1, entD, fepA, fes, ybdZ, entF, fepE, fepC, fepG, fepD, entS, fepB, entC, entE, entB, entA, entH, cstA, ybdD, ybdH, ybdL, ybdM, ybdN, ybdO, dsbG, ahpC, ahpF, uspG, ybd…
C5E	1156311	134,380 bp		[holB]–[rssB]	148 genes [holB], ycfH, ptsG, fhuE, hinT, ycfL, lpoB, thiK, nagZ, ycfP, ndh, ycfJ, ycfQ, bhsA, ldtC, mfd, ycfT, lolC, lolD, lolE, nagK, cobB, ycfZ, ymfA, potD, potC, potB, potA, pepT, roxA, phoQ, phoP, purB, hflD, mnmA, nudJ, rluE, icd, ymfD, ymfE, lit, intE, xisE, ymfI, ymfJ, cohE, croE, ymfL, ymfM, oweE, aaaE, ymfR, beeE, jayE, ymfQ, stfP, tfaP, tfaE, stfE, pinE, mcrA, icdC, iraM, ycgX, bluR, b…
C5E	3398951	70 bp	coding (959‑1028/1104 nt)	mreC ←	cell wall structural complex MreBCD transmembrane component MreC
C5E	3478981	20 bp	coding (1608‑1627/1806 nt)	kefB ←	potassium:proton antiporter
C5E	3538691	40 bp	coding (1307‑1346/2322 nt)	yhgF →	putative transcriptional accessory protein
C5E	3562081	150 bp	coding (69‑218/1506 nt)	glpD →	sn‑glycerol‑3‑phosphate dehydrogenase, aerobic, FAD/NAD(P)‑binding
C5E	3607861	10 bp	coding (1411‑1420/2199 nt)	zntA →	zinc, cobalt and lead efflux system
C5E	3613401	2,850 bp		[acpT]–[nikC]	[acpT], nikA, nikB, [nikC]
C5E	3621441	210 bp	coding (2250‑2459/4236 nt)	rhsB →	Rhs protein with DUF4329 family putative toxin domain; putative neighboring cell growth inhibitor
C5E	3680471	10 bp	coding (1461‑1470/1497 nt)	yhjJ ←	putative periplasmic M16 family chaperone
C5E	3694691	110 bp	coding (437‑546/2619 nt)	bcsA ←	cellulose synthase, catalytic subunit
C5E	3730281	30 bp	coding (456‑485/1323 nt)	xylA ←	D‑xylose isomerase
C5E	3748391	15,050 bp		[lyxK]–[rhsA]	16 genes [lyxK], sgbH, sgbU, sgbE, ysaC, ysaD, yiaT, yiaU, yiaV, yiaW, aldB, yiaY, selB, selA, yibF, [rhsA]
C5E	3815251	53,850 bp		[pyrE]–[yidR]	52 genes [pyrE], rph, rph, yicC, dinD, yicG, ligB, gmk, rpoZ, spoT, trmH, recG, gltS, xanP, yicH, yicI, yicJ, selC, yicT, setC, yicL, nlpA, yicS, nepI, yicN, adeQ, adeD, uhpT, uhpC, uhpB, uhpA, ilvN, ilvB, ivbL, istR, tisB, emrD, yidF, yidG, yidH, yidI, yidJ, yidK, yidL, glvG, glvC, yidP, yidE, ibpB, ibpA, yidQ, [yidR]
C5E	3873291	16,380 bp		[dgoA]–[tnaA]	17 genes [dgoA], dgoK, dgoR, yidX, yidA, yidB, gyrB, recF, dnaN, dnaA, rpmH, rnpA, yidD, yidC, mnmE, tnaC, [tnaA]
C5E	3960941	51,100 bp		[rep]–[metR]	51 genes [rep], gpp, rhlB, trxA, rho, wecA, wzzE, wecB, wecC, rffG, rffH, wecD, wecE, wzxE, wecF, wzyE, wecG, yifK, argX, hisR, leuT, proM, aslB, aslA, glmZ, hemY, hemX, hemD, hemC, cyaA, cyaY, yifL, dapF, yigA, xerC, yigB, uvrD, yigE, corA, yigF, yigG, rarD, yigI, pldA, recQ, rhtC, rhtB, pldB, yigL, yigM, [metR]
C5E	4035831	40 bp	noncoding (301‑340/1542 nt)	rrsA →	16S ribosomal RNA of rrnA operon
C5E	4058711	30 bp	coding (305‑334/1824 nt)	typA →	GTP‑binding protein
C5E	4092551	11,250 bp		[frvA]–[cpxA]	[frvA], rhaM, rhaD, rhaA, rhaB, rhaS, rhaR, rhaT, sodA, kdgT, yiiM, [cpxA]
C5E	4166991	4,290 bp		[rrsB]–[rrlB]	[rrsB], gltT, [rrlB]
C5E	4186731	6,160 bp		[rpoC]–[thiF]	[rpoC], yjaZ, sroH, thiH, thiG, thiS, [thiF]
C5E	4208421	4,160 bp		[rrsE]–[rrlE]	[rrsE], gltV, [rrlE]
C5E	4237111	2,340 bp		[yjbG]–[yjbH]	[yjbG], [yjbH]
C5E	4272621	50 bp	coding (1202‑1251/2823 nt)	uvrA ←	ATPase and DNA damage recognition protein of nucleotide excision repair excinuclease UvrABC
C5E	4323261	90 bp		[phnD]	[phnD]
E1B	228071	30 bp	noncoding (2313‑2342/2904 nt)	rrlH →	23S ribosomal RNA of rrnH operon
E1B	1156151	134,400 bp		[holB]–[rssB]	148 genes [holB], ycfH, ptsG, fhuE, hinT, ycfL, lpoB, thiK, nagZ, ycfP, ndh, ycfJ, ycfQ, bhsA, ldtC, mfd, ycfT, lolC, lolD, lolE, nagK, cobB, ycfZ, ymfA, potD, potC, potB, potA, pepT, roxA, phoQ, phoP, purB, hflD, mnmA, nudJ, rluE, icd, ymfD, ymfE, lit, intE, xisE, ymfI, ymfJ, cohE, croE, ymfL, ymfM, oweE, aaaE, ymfR, beeE, jayE, ymfQ, stfP, tfaP, tfaE, stfE, pinE, mcrA, icdC, iraM, ycgX, bluR, b…
E1B	3620441	50 bp	coding (1250‑1299/4236 nt)	rhsB →	Rhs protein with DUF4329 family putative toxin domain; putative neighboring cell growth inhibitor
E1B	3680211	40 bp	coding (793‑832/930 nt)	kdgK →	2‑dehydro‑3‑deoxygluconokinase
E1B	3816361	20 bp	pseudogene (170‑189/669 nt)	rph ←	ribonuclease PH (defective);enzyme; Degradation of RNA; RNase PH
E1B	3846181	20 bp	coding (968‑987/1392 nt)	uhpT ←	hexose phosphate transporter
E1B	3868501	44,920 bp		[yidR]–[glmS]	42 genes [yidR], cbrA, dgoT, dgoD, dgoA, dgoK, dgoR, yidX, yidA, yidB, gyrB, recF, dnaN, dnaA, rpmH, rnpA, yidD, yidC, mnmE, tnaC, tnaA, tnaB, mdtL, yidZ, yieE, chrR, adeP, yieH, cbrB, cbrC, yieK, yieL, bglH, bglB, bglF, bglG, phoU, pstB, pstA, pstC, pstS, [glmS]
E1B	3913491	56,090 bp		[glmS]–[wzzE]	56 genes [glmS], glmU, atpC, atpD, atpG, atpA, atpH, atpF, atpE, atpB, atpI, rsmG, mnmG, mioC, asnC, asnA, viaA, ravA, kup, rbsD, rbsA, rbsC, rbsB, rbsK, rbsR, hsrA, yieP, rrsC, gltU, rrlC, rrfC, aspT, trpT, hdfR, yifE, yifB, ilvL, ilvX, ilvG, ilvG, ilvM, ilvE, ilvD, ilvA, ilvY, ilvC, ppiC, yifN, yifN, rep, gpp, rhlB, trxA, rho, wecA, [wzzE]
E1B	3969601	42,390 bp		[wzzE]–[metR]	45 genes [wzzE], wecB, wecC, rffG, rffH, wecD, wecE, wzxE, wecF, wzyE, wecG, yifK, argX, hisR, leuT, proM, aslB, aslA, glmZ, hemY, hemX, hemD, hemC, cyaA, cyaY, yifL, dapF, yigA, xerC, yigB, uvrD, yigE, corA, yigF, yigG, rarD, yigI, pldA, recQ, rhtC, rhtB, pldB, yigL, yigM, [metR]
E1B	4012021	27,970 bp		[metR]–[rrlA]	26 genes [metR], metE, ysgA, udp, rmuC, ubiE, ubiJ, esrE, ubiB, tatA, tatB, tatC, tatD, rfaH, ubiD, fre, fadA, fadB, pepQ, yigZ, trkH, hemG, rrsA, ileT, alaT, [rrlA]
E1B	4040021	131,260 bp		[rrlA]–[rrlB]	118 genes [rrlA], rrfA, mobB, mobA, yihD, srkA, dsbA, yihF, yihG, polA, spf, yihA, csrC, yihI, hemN, yshB, glnG, glnL, glnA, typA, yihL, yihM, yihN, ompL, yihO, yihP, yihQ, yihR, yihS, yihT, yihU, yihV, yihW, yihX, yihY, dtd, yiiD, yiiE, yiiF, fdhE, fdoI, fdoH, fdoG, fdhD, yiiG, frvR, frvX, frvB, frvA, rhaM, rhaD, rhaA, rhaB, rhaS, rhaR, rhaT, sodA, kdgT, yiiM, cpxA, cpxR, cpxP, fieF, pfkA, sbp, …
E1B	4213831	20 bp	coding (274‑293/444 nt)	yjaB ←	GNAT‑family putative N‑acetyltransferase; acetyl coenzyme A‑binding protein
E1B	4235451	9,790 bp		yjbE–[malE]	yjbE, yjbF, yjbG, yjbH, yjbT, psiE, xylE, malG, malF, [malE]
E1S	228371	40 bp	noncoding (2613‑2652/2904 nt)	rrlH →	23S ribosomal RNA of rrnH operon
E1S	581491	10 bp	pseudogene (138‑147/309 nt)	aaaD →	pseudogene; DLP12 prophage; tail fiber assembly protein family;Phage or Prophage Related
E1S	2726521	180 bp	noncoding (2485‑2664/2904 nt)	rrlG ←	23S ribosomal RNA of rrnG operon
E1S	3609641	10,840 bp		[yhhQ]–[rhsB]	[yhhQ], dcrB, yhhS, yhhT, acpT, nikA, nikB, nikC, nikD, nikE, nikR, [rhsB]
E1S	3739071	50 bp	coding (1575‑1624/2031 nt)	malS →	alpha‑amylase
E1S	3758761	5,610 bp		[selB]–[rhsA]	[selB], selA, yibF, [rhsA]
E1S	3789231	20 bp	coding (832‑851/1035 nt)	waaH ←	LPS(HepIII)‑glucuronic acid glycosyltransferase
E1S	3809191	50,680 bp		[waaA]–[yidK]	52 genes [waaA], coaD, mutM, rpmG, rpmB, yicR, dfp, dut, slmA, pyrE, rph, rph, yicC, dinD, yicG, ligB, gmk, rpoZ, spoT, trmH, recG, gltS, xanP, yicH, yicI, yicJ, selC, yicT, setC, yicL, nlpA, yicS, nepI, yicN, adeQ, adeD, uhpT, uhpC, uhpB, uhpA, ilvN, ilvB, ivbL, istR, tisB, emrD, yidF, yidG, yidH, yidI, yidJ, [yidK]
E1S	3873091	61,560 bp		[dgoA]–[rbsA]	58 genes [dgoA], dgoK, dgoR, yidX, yidA, yidB, gyrB, recF, dnaN, dnaA, rpmH, rnpA, yidD, yidC, mnmE, tnaC, tnaA, tnaB, mdtL, yidZ, yieE, chrR, adeP, yieH, cbrB, cbrC, yieK, yieL, bglH, bglB, bglF, bglG, phoU, pstB, pstA, pstC, pstS, glmS, glmU, atpC, atpD, atpG, atpA, atpH, atpF, atpE, atpB, atpI, rsmG, mnmG, mioC, asnC, asnA, viaA, ravA, kup, rbsD, [rbsA]
E1S	3940551	59,550 bp		[hsrA]–[uvrD]	61 genes [hsrA], yieP, rrsC, gltU, rrlC, rrfC, aspT, trpT, hdfR, yifE, yifB, ilvL, ilvX, ilvG, ilvG, ilvM, ilvE, ilvD, ilvA, ilvY, ilvC, ppiC, yifN, yifN, rep, gpp, rhlB, trxA, rho, wecA, wzzE, wecB, wecC, rffG, rffH, wecD, wecE, wzxE, wecF, wzyE, wecG, yifK, argX, hisR, leuT, proM, aslB, aslA, glmZ, hemY, hemX, hemD, hemC, cyaA, cyaY, yifL, dapF, yigA, xerC, yigB, [uvrD]
E1S	4000191	13,490 bp		yigE–[metE]	15 genes yigE, corA, yigF, yigG, rarD, yigI, pldA, recQ, rhtC, rhtB, pldB, yigL, yigM, metR, [metE]
E1S	4013711	41,000 bp		[metE]–[glnG]	41 genes [metE], ysgA, udp, rmuC, ubiE, ubiJ, esrE, ubiB, tatA, tatB, tatC, tatD, rfaH, ubiD, fre, fadA, fadB, pepQ, yigZ, trkH, hemG, rrsA, ileT, alaT, rrlA, rrfA, mobB, mobA, yihD, srkA, dsbA, yihF, yihG, polA, spf, yihA, csrC, yihI, hemN, yshB, [glnG]
E1S	4054731	113,660 bp		[glnG]–[gltT]	101 genes [glnG], glnL, glnA, typA, yihL, yihM, yihN, ompL, yihO, yihP, yihQ, yihR, yihS, yihT, yihU, yihV, yihW, yihX, yihY, dtd, yiiD, yiiE, yiiF, fdhE, fdoI, fdoH, fdoG, fdhD, yiiG, frvR, frvX, frvB, frvA, rhaM, rhaD, rhaA, rhaB, rhaS, rhaR, rhaT, sodA, kdgT, yiiM, cpxA, cpxR, cpxP, fieF, pfkA, sbp, cdh, tpiA, yiiQ, yiiR, yiiS, uspD, fpr, glpX, glpK, glpF, zapB, rraA, menA, hslU, hslV, ftsN, c…
E1S	4168401	44,310 bp		[gltT]–[rrlE]	42 genes [gltT], rrlB, rrfB, murB, birA, coaA, thrU, tyrU, glyT, thrT, tufB, secE, nusG, rplK, rplA, rplJ, rplL, rpoB, rpoC, yjaZ, sroH, thiH, thiG, thiS, thiF, thiE, thiC, rsd, nudC, hemE, nfi, yjaG, hupA, yjaH, zraP, zraS, zraR, purD, purH, rrsE, gltV, [rrlE]
E1S	4314981	50 bp	coding (73‑122/759 nt)	phnP ←	5‑phospho‑alpha‑D‑ribosyl 1,2‑cyclic phosphate phosphodiesterase
E2B	228191	100 bp	noncoding (2433‑2532/2904 nt)	rrlH →	23S ribosomal RNA of rrnH operon
E2B	228301	353,190 bp		[rrlH]–[aaaD]	377 genes [rrlH], rrfH, aspU, dkgB, yafC, yafD, yafE, mltD, gloB, yafS, rnhA, dnaQ, aspV, yafT, ykfM, yafU, yafF, yafV, ivy, fadE, gmhA, yafJ, yafK, yafQ, dinJ, yafL, rayT, lfhA, lafU, dinB, yafN, yafO, yafP, ykfJ, prfH, pepD, gpt, frsA, crl, crl, phoE, proB, proA, thrW, ykfN, ykfI, yafW, ykfH, ykfG, yafX, ykfF, ykfB, yafY, ykfL, ykfK, yafZ, ykfA, perR, insN, insI1, insN, eyeA, ykfC, insH1, mmuP,…
E2B	581501	574,780 bp		[aaaD]–[holB]	546 genes [aaaD], tfaD, ybcY, ybcY, tfaX, appY, ompT, pauD, envY, ybcH, nfrA, nfrB, cusS, cusR, cusC, cusF, cusB, cusA, pheP, ybdG, nfsB, ybdF, ybdJ, ybdK, sokE, hokE, insL1, entD, fepA, fes, ybdZ, entF, fepE, fepC, fepG, fepD, entS, fepB, entC, entE, entB, entA, entH, cstA, ybdD, ybdH, ybdL, ybdM, ybdN, ybdO, dsbG, ahpC, ahpF, uspG, ybdR, rnk, rna, citT, citG, citX, citF, citE, citD, citC, citA,…
E2B	1210791	20,030 bp		[mcrA]–[umuD]	30 genes [mcrA], icdC, iraM, ycgX, bluR, bluF, ycgZ, ymgA, ariR, ymgC, ycgG, ymgF, ycgH, ycgH, ymgD, ymgG, ymgI, ymgJ, ycgI, ycgI, minE, minD, minC, ycgJ, pliG, ycgL, ycgM, ycgN, hlyE, [umuD]
E2B	1286231	1,440,260 bp		[narI]–[rrlG]	1430 genes [narI], rttR, tpr, tyrV, tyrT, purU, ychJ, rssA, rssB, galU, hns, tdk, insZ, insZ, insZ, adhE, ychE, oppA, oppB, oppC, oppD, oppF, yciU, clsA, yciY, kch, yciI, tonB, yciA, yciB, yciC, ompW, yciE, yciF, yciG, trpA, trpB, trpC, trpD, trpE, trpL, yciV, yciO, yciQ, rluB, btuR, yciK, sohB, yciN, topA, cysB, ymiA, yciX, acnA, ribA, pgpB, yciS, yciM, pyrF, yciH, osmB, yciT, yciZ, gmr, ymiB, r…
E2B	2726841	688,260 bp		[rrlG]–[acrF]	682 genes [rrlG], gltW, rrsG, clpB, ryfD, yfiH, rluD, bamD, raiA, pheL, pheA, tyrA, aroF, yfiL, yfiR, yfiN, yfiB, rplS, trmD, rimM, rpsP, ffh, ypjD, yfjD, grpE, nadK, recN, bamE, ratB, ratA, smpB, intA, yfjH, alpA, yfjI, yfjJ, yfjK, yfjL, yfjM, rnlA, rnlB, yfjP, yfjQ, yfjR, ypjK, yfjS, yfjT, yfjU, yfjV, yfjV, yfjW, ypjI, ypjI, yfjX, yfjY, ypjJ, yfjZ, ypjF, ypjA, pinH, ypjC, ileY, ygaQ, csiD, lhgO…
E2B	3415121	10,090 bp		[acrF]–[rrlD]	[acrF], yhdV, yhdW, yhdW, yhdX, yhdY, yhdZ, rrfF, thrV, rrfD, [rrlD]
E2B	3425301	77,340 bp		[rrlD]–[frlC]	99 genes [rrlD], alaU, ileU, rrsD, yrdA, yrdB, aroE, tsaC, yrdD, smg, smf, def, fmt, rsmB, trkA, mscL, arfA, zntR, yhdN, rplQ, rpoA, rpsD, rpsK, rpsM, rpmJ, secY, rplO, rpmD, rpsE, rplR, rplF, rpsH, rpsN, rplE, rplX, rplN, rpsQ, rpmC, rplP, rpsC, rplV, rpsS, rplB, rplW, rplD, rplC, rpsJ, gspB, gspA, gspC, gspD, gspE, gspF, gspG, gspH, gspI, gspJ, gspK, gspL, gspM, gspO, bfr, bfd, chiA, tufA, fusA…
E2B	3502691	101,650 bp		[frlC]–ftsY	93 genes [frlC], frlD, frlR, yhfS, yhfT, yhfU, php, yhfW, yhfX, yhfY, yhfZ, trpS, gph, rpe, dam, damX, aroB, aroK, hofQ, hofP, hofO, hofN, hofM, mrcA, nudE, yrfF, yrfG, hslR, hslO, yhgE, pck, envZ, ompR, greB, yhgF, feoA, feoB, feoC, yhgA, bioH, gntX, nfuA, gntT, malQ, malP, malT, rtcA, rtcB, rtcR, glpR, glpR, glpG, glpE, glpD, yzgL, glgP, glgA, glgC, glgX, glgB, asd, yhgN, gntU, gntK, gntR, yhhW…
E2B	3620361	18,450 bp		[rhsB]–[pitA]	[rhsB], yhhH, yrhC, yhhI, yhhJ, rbbA, yhiI, yhiJ, yhiL, yhiL, yhiM, yhiN, [pitA]
E2B	3638951	22,900 bp		[pitA]–[mdtF]	27 genes [pitA], uspB, uspA, dtpB, rsmJ, prlC, rlmJ, gor, dinQ, agrA, agrB, arsR, arsB, arsC, yhiS, insH1, yhiS, slp, dctR, yhiD, hdeB, hdeA, hdeD, arrS, gadE, mdtE, [mdtF]
E2B	3672861	10,860 bp		[yhjC]–[yhjK]	[yhjC], yhjD, yhjE, yhjG, yhjH, kdgK, yhjJ, dctA, [yhjK]
E2B	3695801	10,680 bp		[bcsQ]–[dppA]	[bcsQ], yhjR, bcsE, bcsF, bcsG, ldrD, rdlD, yhjV, dppF, dppD, dppC, dppB, [dppA]
E2B	3709261	13,470 bp		[eptB]–[glyS]	17 genes [eptB], yhjX, yhjY, tag, yiaC, bisC, yiaD, ghrB, yiaF, yiaG, cspA, hokA, mokA, insJ, insK, sokA, [glyS]
E2B	3725171	21,990 bp		[glyQ]–[lyxK]	22 genes [glyQ], ysaB, wecH, yiaA, yiaB, xylB, xylA, xylF, xylG, xylH, xylR, bax, malS, avtA, ysaA, yiaJ, yiaK, yiaL, yiaM, yiaN, yiaO, [lyxK]
E2B	3783001	13,230 bp		[gpsA]–[waaC]	[gpsA], secB, grxC, yibN, gpmM, envC, yibQ, waaH, tdh, kbl, yibB, hldD, waaF, [waaC]
E2B	3796321	20,680 bp		[waaC]–[yicC]	25 genes [waaC], waaL, waaU, waaZ, waaY, waaR, waaO, waaB, waaS, waaP, waaG, waaQ, waaA, coaD, mutM, rpmG, rpmB, yicR, dfp, dut, slmA, pyrE, rph, rph, [yicC]
E2B	3854221	14,310 bp		[emrD]–[yidR]	16 genes [emrD], yidF, yidG, yidH, yidI, yidJ, yidK, yidL, glvG, glvC, yidP, yidE, ibpB, ibpA, yidQ, [yidR]
E2B	4035851	16,130 bp		[rrsA]–yihI	17 genes [rrsA], ileT, alaT, rrlA, rrfA, mobB, mobA, yihD, srkA, dsbA, yihF, yihG, polA, spf, yihA, csrC, yihI
E2B	4067701	16,710 bp		[yihQ]–[fdoG]	17 genes [yihQ], yihR, yihS, yihT, yihU, yihV, yihW, yihX, yihY, dtd, yiiD, yiiE, yiiF, fdhE, fdoI, fdoH, [fdoG]
E2B	4089811	11,440 bp		[frvR]–[sodA]	[frvR], frvX, frvB, frvA, rhaM, rhaD, rhaA, rhaB, rhaS, rhaR, rhaT, [sodA]
E2B	4103841	10,950 bp		[cpxA]–[glpX]	[cpxA], cpxR, cpxP, fieF, pfkA, sbp, cdh, tpiA, yiiQ, yiiR, yiiS, uspD, fpr, [glpX]
E2B	4122061	26,370 bp		[hslV]–yijO	22 genes [hslV], ftsN, cytR, priA, rpmE, yiiX, metJ, metB, metL, metF, katG, yijE, yijF, gldA, fsaB, frwA, frwC, frwB, pflD, pflC, frwD, yijO
E2B	4151981	19,280 bp		[ppc]–[rrlB]	16 genes [ppc], argE, argC, argB, argH, oxyS, oxyR, sthA, fabR, yijD, trmA, btuB, murI, rrsB, gltT, [rrlB]
E2B	4181491	23,430 bp		[rpoB]–[purD]	21 genes [rpoB], rpoC, yjaZ, sroH, thiH, thiG, thiS, thiF, thiE, thiC, rsd, nudC, hemE, nfi, yjaG, hupA, yjaH, zraP, zraS, zraR, [purD]
E2B	4218571	20,440 bp		aceK–[yjbH]	aceK, arpA, iclR, metH, yjbB, pepE, rluF, yjbD, lysC, pgi, yjbE, yjbF, yjbG, [yjbH]
E2B	4239021	10,320 bp		[yjbH]–lamB	[yjbH], yjbT, psiE, xylE, malG, malF, malE, malK, lamB
E2B	4249351	6,230 bp		malM–[plsB]	malM, yjbI, yjbI, yjbI, ubiC, ubiA, [plsB]
E2B	4255591	34,280 bp		[plsB]–[nrfC]	34 genes [plsB], dgkA, lexA, dinF, yjbJ, zur, yjbL, yjbM, dusA, pspG, qorA, dnaB, alr, tyrB, yjbS, aphA, yjbQ, yjbR, uvrA, ssb, yjcB, yjcC, soxS, soxR, ryjA, ghxP, yjcE, yjcF, actP, yjcH, acs, nrfA, nrfB, [nrfC]
E2B	4315011	4,720 bp		[phnP]–[phnI]	[phnP], phnO, phnN, phnM, phnL, phnK, phnJ, [phnI]
E2B	4339201	20 bp	coding (1302‑1321/2268 nt)	adiA ←	arginine decarboxylase
E2B	4387201	20,550 bp		[mscM]–[rnr]	22 genes [mscM], psd, rsgA, orn, glyV, glyX, glyY, yjeV, queG, nnr, tsaE, amiB, mutL, miaA, hfq, hflX, hflK, hflC, yjeT, purA, nsrR, [rnr]
E2S	841	227,420 bp		[thrA]–[rrlH]	203 genes [thrA], thrB, thrC, yaaX, yaaA, yaaJ, talB, mog, satP, yaaW, yaaI, dnaK, dnaJ, insL1, hokC, mokC, sokC, nhaA, nhaR, insB1, insA, rpsT, yaaY, ribF, ileS, lspA, fkpB, ispH, rihC, dapB, carA, carB, caiF, caiE, caiD, caiC, caiB, caiA, caiT, fixA, fixB, fixC, fixX, yaaU, kefF, kefC, folA, apaH, apaG, rsmA, pdxA, surA, lptD, djlA, yabP, yabP, rluA, rapA, polB, araD, araA, araB, araC, yabI, th…
E2S	581151	390 bp		[nohD]–[aaaD]	[nohD], [aaaD]
E2S	1951401	10 bp	coding (7‑16/819 nt)	yecE →	UPF0759 family protein
E2S	2728371	280 bp	noncoding (535‑814/2904 nt)	rrlG ←	23S ribosomal RNA of rrnG operon
E2S	3128911	20 bp	coding (640‑659/765 nt)	glcC →	glycolate‑inducible glc operon transcriptional repressor; autorepressor
E2S	3537901	860 bp	coding (517‑1376/2322 nt)	yhgF →	putative transcriptional accessory protein
E2S	3589491	120 bp	coding (418‑537/846 nt)	ugpE ←	sn‑glycerol‑3‑phosphate ABC transporter permease
E2S	3618821	2,260 bp		[nikR]–[rhsB]	[nikR], [rhsB]
E2S	3685481	20,440 bp		[yhjK]–dppB	17 genes [yhjK], bcsC, bcsZ, bcsB, bcsA, bcsQ, yhjR, bcsE, bcsF, bcsG, ldrD, rdlD, yhjV, dppF, dppD, dppC, dppB
E2S	3718491	6,290 bp		[yiaF]–[glyQ]	[yiaF], yiaG, cspA, hokA, mokA, insJ, insK, sokA, glyS, [glyQ]
E2S	3753751	19,830 bp		[yiaV]–[mtlA]	21 genes [yiaV], yiaW, aldB, yiaY, selB, selA, yibF, rhsA, yibA, rhsJ, yibG, yibS, yibW, yibW, yibV, yibV, yibU, yibU, yibH, yibI, [mtlA]
E2S	3826951	10 bp	coding (1742‑1751/2082 nt)	recG →	ATP‑dependent DNA helicase
E2S	3845011	6,600 bp		[adeD]–[ilvB]	[adeD], uhpT, uhpC, uhpB, uhpA, ilvN, [ilvB]
E2S	3867991	1,890 bp		[yidQ]–[cbrA]	[yidQ], yidR, [cbrA]
E2S	3907321	9,410 bp		[phoU]–[atpD]	[phoU], pstB, pstA, pstC, pstS, glmS, glmU, atpC, [atpD]
E2S	3963951	61,280 bp		[gpp]–[ubiD]	64 genes [gpp], rhlB, trxA, rho, wecA, wzzE, wecB, wecC, rffG, rffH, wecD, wecE, wzxE, wecF, wzyE, wecG, yifK, argX, hisR, leuT, proM, aslB, aslA, glmZ, hemY, hemX, hemD, hemC, cyaA, cyaY, yifL, dapF, yigA, xerC, yigB, uvrD, yigE, corA, yigF, yigG, rarD, yigI, pldA, recQ, rhtC, rhtB, pldB, yigL, yigM, metR, metE, ysgA, udp, rmuC, ubiE, ubiJ, esrE, ubiB, tatA, tatB, tatC, tatD, rfaH, [ubiD]
E2S	4037981	2,210 bp	noncoding (463‑2672/2905 nt)	rrlA →	23S ribosomal RNA of rrnA operon
E2S	4054531	30 bp	coding (719‑748/1410 nt)	glnG ←	fused DNA‑binding response regulator in two‑component regulatory system with GlnL: response regulator/sigma54 interaction protein
E2S	4083881	50 bp	coding (1893‑1942/3051 nt)	fdoG ←	formate dehydrogenase‑O, large subunit
E2S	4095351	8,340 bp		[rhaA]–[cpxA]	[rhaA], rhaB, rhaS, rhaR, rhaT, sodA, kdgT, yiiM, [cpxA]
E2S	4114691	130 bp	coding (760‑889/1011 nt)	glpX ←	fructose 1,6‑bisphosphatase II
E2S	4132191	20 bp	coding (2357‑2376/2433 nt)	metL →	Bifunctional aspartokinase/homoserine dehydrogenase 2
E2S	4165511	5,680 bp		[murI]–[rrlB]	[murI], rrsB, gltT, [rrlB]
E2S	4199351	11,590 bp		[nfi]–[rrlE]	[nfi], yjaG, hupA, yjaH, zraP, zraS, zraR, purD, purH, rrsE, gltV, [rrlE]
E2S	4235431	50 bp	intergenic (+24/‑426)	pgi → / → yjbE	glucosephosphate isomerase/extracellular polysaccharide production threonine‑rich protein
E2S	4266621	4,800 bp		[alr]–[uvrA]	[alr], tyrB, yjbS, aphA, yjbQ, yjbR, [uvrA]
E2S	4291771	129,450 bp		[nrfE]–[ulaA]	128 genes [nrfE], nrfF, nrfG, gltP, yjcO, fdhF, mdtP, mdtO, mdtN, ytcA, yjcS, alsK, alsE, alsC, alsA, alsB, alsR, rpiB, yjdP, phnP, phnO, phnN, phnM, phnL, phnK, phnJ, phnI, phnH, phnG, phnF, phnE, phnE, phnD, phnC, yjdN, yjdM, crfC, yjcZ, proP, pmrR, basS, basR, eptA, adiC, adiY, adiA, melR, melA, melB, yjdF, fumB, dcuB, dcuR, dcuS, yjdI, yjdJ, ghoS, ghoT, lysU, dtpC, cadA, cadB, cadC, yjdQ, yjd…
E3B	228111	340 bp	noncoding (2353‑2692/2904 nt)	rrlH →	23S ribosomal RNA of rrnH operon
E3B	1159561	50,050 bp		[fhuE]–[stfE]	56 genes [fhuE], hinT, ycfL, lpoB, thiK, nagZ, ycfP, ndh, ycfJ, ycfQ, bhsA, ldtC, mfd, ycfT, lolC, lolD, lolE, nagK, cobB, ycfZ, ymfA, potD, potC, potB, potA, pepT, roxA, phoQ, phoP, purB, hflD, mnmA, nudJ, rluE, icd, ymfD, ymfE, lit, intE, xisE, ymfI, ymfJ, cohE, croE, ymfL, ymfM, oweE, aaaE, ymfR, beeE, jayE, ymfQ, stfP, tfaP, tfaE, [stfE]
E3B	1221431	19,280 bp		[ycgH]–[cvrA]	26 genes [ycgH], ycgH, ymgD, ymgG, ymgI, ymgJ, ycgI, ycgI, minE, minD, minC, ycgJ, pliG, ycgL, ycgM, ycgN, hlyE, umuD, umuC, dsbB, nhaB, fadR, ycgB, dadA, dadX, [cvrA]
E3B	1253531	12,430 bp		[ycgV]–[prfA]	[ycgV], ychF, pth, ychH, dauA, prs, ispE, lolB, hemA, [prfA]
E3B	1285311	5,220 bp		[narJ]–[rssB]	[narJ], narI, rttR, tpr, tyrV, tyrT, purU, ychJ, rssA, [rssB]
E3B	3427671	80 bp	noncoding (1013‑1092/1542 nt)	rrsD ←	16S ribosomal RNA of rrnD operon
E3B	3448671	40 bp	coding (50‑89/192 nt)	rpmC ←	50S ribosomal subunit protein L29
E3B	3577821	3,420 bp		[gntR]–[yhhY]	[gntR], yhhW, yhhX, ryhB, [yhhY]
E3B	3598101	8,180 bp		[panM]–[yhhN]	[panM], livJ, rpoH, ftsX, ftsE, ftsY, rsmD, yhhL, yhhM, [yhhN]
E3B	3619901	19,030 bp		[rhsB]–[pitA]	[rhsB], yhhH, yrhC, yhhI, yhhJ, rbbA, yhiI, yhiJ, yhiL, yhiL, yhiM, yhiN, [pitA]
E3B	3672851	51,690 bp		[yhjC]–[glyQ]	45 genes [yhjC], yhjD, yhjE, yhjG, yhjH, kdgK, yhjJ, dctA, yhjK, bcsC, bcsZ, bcsB, bcsA, bcsQ, yhjR, bcsE, bcsF, bcsG, ldrD, rdlD, yhjV, dppF, dppD, dppC, dppB, dppA, proK, eptB, yhjX, yhjY, tag, yiaC, bisC, yiaD, ghrB, yiaF, yiaG, cspA, hokA, mokA, insJ, insK, sokA, glyS, [glyQ]
E3B	3743081	48,570 bp		[yiaK]–[kbl]	53 genes [yiaK], yiaL, yiaM, yiaN, yiaO, lyxK, sgbH, sgbU, sgbE, ysaC, ysaD, yiaT, yiaU, yiaV, yiaW, aldB, yiaY, selB, selA, yibF, rhsA, yibA, rhsJ, yibG, yibS, yibW, yibW, yibV, yibV, yibU, yibU, yibH, yibI, mtlA, mtlD, mtlR, yibT, yibL, lldP, lldR, lldD, trmL, cysE, gpsA, secB, grxC, yibN, gpmM, envC, yibQ, waaH, tdh, [kbl]
E3B	3805341	309,970 bp		[waaP]–[glpX]	301 genes [waaP], waaG, waaQ, waaA, coaD, mutM, rpmG, rpmB, yicR, dfp, dut, slmA, pyrE, rph, rph, yicC, dinD, yicG, ligB, gmk, rpoZ, spoT, trmH, recG, gltS, xanP, yicH, yicI, yicJ, selC, yicT, setC, yicL, nlpA, yicS, nepI, yicN, adeQ, adeD, uhpT, uhpC, uhpB, uhpA, ilvN, ilvB, ivbL, istR, tisB, emrD, yidF, yidG, yidH, yidI, yidJ, yidK, yidL, glvG, glvC, yidP, yidE, ibpB, ibpA, yidQ, yidR, cbrA, dg…
E3B	4126711	2,700 bp		[priA]–[metB]	[priA], rpmE, yiiX, metJ, [metB]
E3B	4140741	19,140 bp		[frwA]–[sthA]	16 genes [frwA], frwC, frwB, pflD, pflC, frwD, yijO, eptC, ppc, argE, argC, argB, argH, oxyS, oxyR, [sthA]
E3B	4170061	900 bp	noncoding (1421‑2320/2904 nt)	rrlB →	23S ribosomal RNA of rrnB operon
E3B	4187521	31,080 bp		[rpoC]–[aceK]	31 genes [rpoC], yjaZ, sroH, thiH, thiG, thiS, thiF, thiE, thiC, rsd, nudC, hemE, nfi, yjaG, hupA, yjaH, zraP, zraS, zraR, purD, purH, rrsE, gltV, rrlE, rrfE, yjaA, yjaB, metA, aceB, aceA, [aceK]
E3B	4238231	17,660 bp		[yjbH]–[plsB]	16 genes [yjbH], yjbT, psiE, xylE, malG, malF, malE, malK, lamB, malM, yjbI, yjbI, yjbI, ubiC, ubiA, [plsB]
E3B	4289461	50 bp	coding (217‑266/567 nt)	nrfB →	nitrite reductase, formate‑dependent, penta‑heme cytochrome c
E3B	4323261	9,890 bp		phnD–[basS]	phnD, phnC, yjdN, yjdM, crfC, yjcZ, proP, pmrR, [basS]
E3S	228211	20 bp	noncoding (2453‑2472/2904 nt)	rrlH →	23S ribosomal RNA of rrnH operon
E3S	581481	50 bp	pseudogene (128‑177/309 nt)	aaaD →	pseudogene; DLP12 prophage; tail fiber assembly protein family;Phage or Prophage Related
E3S	2726561	1,340 bp	noncoding (1285‑2624/2904 nt)	rrlG ←	23S ribosomal RNA of rrnG operon
E3S	3370411	80 bp	coding (547‑626/690 nt)	nanE ←	putative N‑acetylmannosamine‑6‑P epimerase
E3S	3427771	120 bp	noncoding (873‑992/1542 nt)	rrsD ←	16S ribosomal RNA of rrnD operon
E3S	3532911	48,450 bp		[pck]–[yhhY]	39 genes [pck], envZ, ompR, greB, yhgF, feoA, feoB, feoC, yhgA, bioH, gntX, nfuA, gntT, malQ, malP, malT, rtcA, rtcB, rtcR, glpR, glpR, glpG, glpE, glpD, yzgL, glgP, glgA, glgC, glgX, glgB, asd, yhgN, gntU, gntK, gntR, yhhW, yhhX, ryhB, [yhhY]
E3S	3672951	15,380 bp		[yhjC]–[bcsC]	[yhjC], yhjD, yhjE, yhjG, yhjH, kdgK, yhjJ, dctA, yhjK, [bcsC]
E3S	3688341	47,860 bp		[bcsC]–xylR	46 genes [bcsC], bcsZ, bcsB, bcsA, bcsQ, yhjR, bcsE, bcsF, bcsG, ldrD, rdlD, yhjV, dppF, dppD, dppC, dppB, dppA, proK, eptB, yhjX, yhjY, tag, yiaC, bisC, yiaD, ghrB, yiaF, yiaG, cspA, hokA, mokA, insJ, insK, sokA, glyS, glyQ, ysaB, wecH, yiaA, yiaB, xylB, xylA, xylF, xylG, xylH, xylR
E3S	3736211	24,780 bp		bax–[selA]	24 genes bax, malS, avtA, ysaA, yiaJ, yiaK, yiaL, yiaM, yiaN, yiaO, lyxK, sgbH, sgbU, sgbE, ysaC, ysaD, yiaT, yiaU, yiaV, yiaW, aldB, yiaY, selB, [selA]
E3S	3762961	23,590 bp		[rhsA]–[gpmM]	28 genes [rhsA], yibA, rhsJ, yibG, yibS, yibW, yibW, yibV, yibV, yibU, yibU, yibH, yibI, mtlA, mtlD, mtlR, yibT, yibL, lldP, lldR, lldD, trmL, cysE, gpsA, secB, grxC, yibN, [gpmM]
E3S	3786601	35,220 bp		[gpmM]–[gmk]	38 genes [gpmM], envC, yibQ, waaH, tdh, kbl, yibB, hldD, waaF, waaC, waaL, waaU, waaZ, waaY, waaR, waaO, waaB, waaS, waaP, waaG, waaQ, waaA, coaD, mutM, rpmG, rpmB, yicR, dfp, dut, slmA, pyrE, rph, rph, yicC, dinD, yicG, ligB, [gmk]
E3S	3821841	33,430 bp		[gmk]–[yidF]	31 genes [gmk], rpoZ, spoT, trmH, recG, gltS, xanP, yicH, yicI, yicJ, selC, yicT, setC, yicL, nlpA, yicS, nepI, yicN, adeQ, adeD, uhpT, uhpC, uhpB, uhpA, ilvN, ilvB, ivbL, istR, tisB, emrD, [yidF]
E3S	3855301	17,770 bp		[yidF]–[dgoA]	19 genes [yidF], yidG, yidH, yidI, yidJ, yidK, yidL, glvG, glvC, yidP, yidE, ibpB, ibpA, yidQ, yidR, cbrA, dgoT, dgoD, [dgoA]
E3S	3886001	17,960 bp		[yidC]–[bglF]	18 genes [yidC], mnmE, tnaC, tnaA, tnaB, mdtL, yidZ, yieE, chrR, adeP, yieH, cbrB, cbrC, yieK, yieL, bglH, bglB, [bglF]
E3S	3903991	22,310 bp		[bglF]–[mioC]	21 genes [bglF], bglG, phoU, pstB, pstA, pstC, pstS, glmS, glmU, atpC, atpD, atpG, atpA, atpH, atpF, atpE, atpB, atpI, rsmG, mnmG, [mioC]
E3S	3929551	13,450 bp		[viaA]–[rrsC]	[viaA], ravA, kup, rbsD, rbsA, rbsC, rbsB, rbsK, rbsR, hsrA, yieP, [rrsC]
E3S	3952841	16,770 bp		[ilvE]–[wzzE]	15 genes [ilvE], ilvD, ilvA, ilvY, ilvC, ppiC, yifN, yifN, rep, gpp, rhlB, trxA, rho, wecA, [wzzE]
E3S	3980581	17,970 bp		[wecG]–[uvrD]	21 genes [wecG], yifK, argX, hisR, leuT, proM, aslB, aslA, glmZ, hemY, hemX, hemD, hemC, cyaA, cyaY, yifL, dapF, yigA, xerC, yigB, [uvrD]
E3S	4015831	11,710 bp		[ysgA]–fre	[ysgA], udp, rmuC, ubiE, ubiJ, esrE, ubiB, tatA, tatB, tatC, tatD, rfaH, ubiD, fre
E3S	4027601	11,190 bp		fadA–[rrlA]	fadA, fadB, pepQ, yigZ, trkH, hemG, rrsA, ileT, alaT, [rrlA]
E3S	4038851	13,140 bp		[rrlA]–yihI	[rrlA], rrfA, mobB, mobA, yihD, srkA, dsbA, yihF, yihG, polA, spf, yihA, csrC, yihI
E3S	4141081	20 bp	coding (1122‑1141/2502 nt)	frwA ←	putative PTS enzyme: Hpr, enzyme I and II components
E3S	4171051	260 bp	noncoding (2411‑2670/2904 nt)	rrlB →	23S ribosomal RNA of rrnB operon
E3S	4211491	1,080 bp	noncoding (1449‑2528/2904 nt)	rrlE →	23S ribosomal RNA of rrnE operon
E3S	4224471	20 bp	coding (644‑663/3684 nt)	metH →	homocysteine‑N5‑methyltetrahydrofolate transmethylase, B12‑dependent
E4B	228241	170 bp	noncoding (2483‑2652/2904 nt)	rrlH →	23S ribosomal RNA of rrnH operon
E4B	581481	20 bp	pseudogene (128‑147/309 nt)	aaaD →	pseudogene; DLP12 prophage; tail fiber assembly protein family;Phage or Prophage Related
E4B	1157981	46,890 bp		[ptsG]–[aaaE]	49 genes [ptsG], fhuE, hinT, ycfL, lpoB, thiK, nagZ, ycfP, ndh, ycfJ, ycfQ, bhsA, ldtC, mfd, ycfT, lolC, lolD, lolE, nagK, cobB, ycfZ, ymfA, potD, potC, potB, potA, pepT, roxA, phoQ, phoP, purB, hflD, mnmA, nudJ, rluE, icd, ymfD, ymfE, lit, intE, xisE, ymfI, ymfJ, cohE, croE, ymfL, ymfM, oweE, [aaaE]
E4B	1232881	34,200 bp		[dsbB]–[ychQ]	29 genes [dsbB], nhaB, fadR, ycgB, dadA, dadX, cvrA, ldcA, emtA, ycgR, ymgE, ycgY, treA, dhaM, dhaL, dhaK, dhaR, ycgV, ychF, pth, ychH, dauA, prs, ispE, lolB, hemA, prfA, prmC, [ychQ]
E4B	1277271	8,530 bp		[narX]–[narJ]	[narX], narK, narG, narH, [narJ]
E4B	2726541	180 bp	noncoding (2465‑2644/2904 nt)	rrlG ←	23S ribosomal RNA of rrnG operon
E4B	3425611	10 bp	noncoding (1164‑1173/2904 nt)	rrlD ←	23S ribosomal RNA of rrnD operon
E4B	3562061	9,030 bp		[glpD]–[glgX]	[glpD], yzgL, glgP, glgA, glgC, [glgX]
E4B	3593321	20 bp	coding (98‑117/714 nt)	livF ←	branched‑chain amino acid ABC transporter ATPase
E4B	3605931	10 bp	coding (181‑190/627 nt)	yhhN →	TMEM86 family putative inner membrane protein
E4B	3620311	170 bp	coding (1120‑1289/4236 nt)	rhsB →	Rhs protein with DUF4329 family putative toxin domain; putative neighboring cell growth inhibitor
E4B	3700161	70 bp		[rdlD]	[rdlD]
E4B	3715801	70 bp	coding (525‑594/2334 nt)	bisC ←	biotin sulfoxide reductase
E4B	3730111	40 bp	coding (616‑655/1323 nt)	xylA ←	D‑xylose isomerase
E4B	3747731	13,810 bp		[lyxK]–[yibF]	15 genes [lyxK], sgbH, sgbU, sgbE, ysaC, ysaD, yiaT, yiaU, yiaV, yiaW, aldB, yiaY, selB, selA, [yibF]
E4B	3779191	9,840 bp		[lldR]–[yibQ]	[lldR], lldD, trmL, cysE, gpsA, secB, grxC, yibN, gpmM, envC, [yibQ]
E4B	3811991	40 bp	coding (530‑569/669 nt)	yicR ←	UPF0758 family protein
E4B	3823641	9,320 bp		[spoT]–[yicI]	[spoT], trmH, recG, gltS, xanP, yicH, [yicI]
E4B	3868481	21,360 bp		[yidR]–[tnaA]	21 genes [yidR], cbrA, dgoT, dgoD, dgoA, dgoK, dgoR, yidX, yidA, yidB, gyrB, recF, dnaN, dnaA, rpmH, rnpA, yidD, yidC, mnmE, tnaC, [tnaA]
E4B	3918971	17,820 bp		[atpA]–[rbsB]	18 genes [atpA], atpH, atpF, atpE, atpB, atpI, rsmG, mnmG, mioC, asnC, asnA, viaA, ravA, kup, rbsD, rbsA, rbsC, [rbsB]
E4B	3957571	12,110 bp		[ilvY]–[wzzE]	[ilvY], ilvC, ppiC, yifN, yifN, rep, gpp, rhlB, trxA, rho, wecA, [wzzE]
E4B	3982381	17,750 bp		[argX]–[uvrD]	19 genes [argX], hisR, leuT, proM, aslB, aslA, glmZ, hemY, hemX, hemD, hemC, cyaA, cyaY, yifL, dapF, yigA, xerC, yigB, [uvrD]
E4B	4011991	15,600 bp		[metR]–fre	16 genes [metR], metE, ysgA, udp, rmuC, ubiE, ubiJ, esrE, ubiB, tatA, tatB, tatC, tatD, rfaH, ubiD, fre
E4B	4080021	12,510 bp		fdhE–[frvA]	fdhE, fdoI, fdoH, fdoG, fdhD, yiiG, frvR, frvX, frvB, [frvA]
E4B	4103521	20 bp	intergenic (+25/+62)	yiiM → / ← cpxA	6‑N‑hydroxylaminopurine resistance protein/sensory histidine kinase in two‑component regulatory system with CpxR
E4B	4115281	14,930 bp		[glpX]–[metL]	16 genes [glpX], glpK, glpF, zapB, rraA, menA, hslU, hslV, ftsN, cytR, priA, rpmE, yiiX, metJ, metB, [metL]
E4B	4171081	230 bp	noncoding (2441‑2670/2904 nt)	rrlB →	23S ribosomal RNA of rrnB operon
E4B	4202491	16,070 bp		[zraS]–aceA	[zraS], zraR, purD, purH, rrsE, gltV, rrlE, rrfE, yjaA, yjaB, metA, aceB, aceA
E4B	4298221	5,350 bp		[fdhF]–[mdtN]	[fdhF], mdtP, mdtO, [mdtN]
E4B	4323291	50 bp		[phnD]	[phnD]
E4B	4370171	30 bp	coding (213‑242/1257 nt)	yjeH ←	putative transporter
E4S	228221	40 bp	noncoding (2463‑2502/2904 nt)	rrlH →	23S ribosomal RNA of rrnH operon
E4S	581311	230 bp		[nohD]–[aaaD]	[nohD], [aaaD]
E4S	1951271	90 bp	coding (440‑529/567 nt)	yecD →	isochorismatase family protein
E4S	3426091	10 bp	noncoding (684‑693/2904 nt)	rrlD ←	23S ribosomal RNA of rrnD operon
E4S	3782401	1,450 bp		[cysE]–[secB]	[cysE], gpsA, [secB]
E4S	3815501	860 bp		[pyrE]–[rph]	[pyrE], rph, [rph]
E4S	3832471	53,500 bp		[yicI]–[yidC]	54 genes [yicI], yicJ, selC, yicT, setC, yicL, nlpA, yicS, nepI, yicN, adeQ, adeD, uhpT, uhpC, uhpB, uhpA, ilvN, ilvB, ivbL, istR, tisB, emrD, yidF, yidG, yidH, yidI, yidJ, yidK, yidL, glvG, glvC, yidP, yidE, ibpB, ibpA, yidQ, yidR, cbrA, dgoT, dgoD, dgoA, dgoK, dgoR, yidX, yidA, yidB, gyrB, recF, dnaN, dnaA, rpmH, rnpA, yidD, [yidC]
E4S	3969631	12,760 bp		[wzzE]–[argX]	[wzzE], wecB, wecC, rffG, rffH, wecD, wecE, wzxE, wecF, wzyE, wecG, yifK, [argX]
E4S	4040121	70 bp	noncoding (2603‑2672/2905 nt)	rrlA →	23S ribosomal RNA of rrnA operon
E4S	4170971	320 bp	noncoding (2331‑2650/2904 nt)	rrlB →	23S ribosomal RNA of rrnB operon
E4S	4212501	3,760 bp		[rrlE]–[aceB]	[rrlE], rrfE, yjaA, yjaB, metA, [aceB]
E5B	581491	10 bp	pseudogene (138‑147/309 nt)	aaaD →	pseudogene; DLP12 prophage; tail fiber assembly protein family;Phage or Prophage Related
E5B	1155841	134,850 bp		[holB]–[rssB]	148 genes [holB], ycfH, ptsG, fhuE, hinT, ycfL, lpoB, thiK, nagZ, ycfP, ndh, ycfJ, ycfQ, bhsA, ldtC, mfd, ycfT, lolC, lolD, lolE, nagK, cobB, ycfZ, ymfA, potD, potC, potB, potA, pepT, roxA, phoQ, phoP, purB, hflD, mnmA, nudJ, rluE, icd, ymfD, ymfE, lit, intE, xisE, ymfI, ymfJ, cohE, croE, ymfL, ymfM, oweE, aaaE, ymfR, beeE, jayE, ymfQ, stfP, tfaP, tfaE, stfE, pinE, mcrA, icdC, iraM, ycgX, bluR, b…
E5B	2726571	3,830 bp		[rrlG]–[rrsG]	[rrlG], gltW, [rrsG]
E5B	3477091	60 bp	coding (270‑329/813 nt)	fkpA ←	FKBP‑type peptidyl‑prolyl cis‑trans isomerase (rotamase)
E5B	3621261	240 bp	coding (2070‑2309/4236 nt)	rhsB →	Rhs protein with DUF4329 family putative toxin domain; putative neighboring cell growth inhibitor
E5B	3661791	90 bp	coding (1378‑1467/3114 nt)	mdtF →	anaerobic multidrug efflux transporter, ArcA‑regulated
E5B	3680201	17,290 bp		[kdgK]–[bcsE]	[kdgK], yhjJ, dctA, yhjK, bcsC, bcsZ, bcsB, bcsA, bcsQ, yhjR, [bcsE]
E5B	3712371	4,300 bp		[yhjY]–[yiaD]	[yhjY], tag, yiaC, bisC, [yiaD]
E5B	3737121	21,970 bp		[bax]–[selB]	23 genes [bax], malS, avtA, ysaA, yiaJ, yiaK, yiaL, yiaM, yiaN, yiaO, lyxK, sgbH, sgbU, sgbE, ysaC, ysaD, yiaT, yiaU, yiaV, yiaW, aldB, yiaY, [selB]
E5B	3771911	17,070 bp		mtlA–[yibQ]	17 genes mtlA, mtlD, mtlR, yibT, yibL, lldP, lldR, lldD, trmL, cysE, gpsA, secB, grxC, yibN, gpmM, envC, [yibQ]
E5B	3816271	24,250 bp		[rph]–yicS	21 genes [rph], yicC, dinD, yicG, ligB, gmk, rpoZ, spoT, trmH, recG, gltS, xanP, yicH, yicI, yicJ, selC, yicT, setC, yicL, nlpA, yicS
E5B	3850931	35,300 bp		[ilvN]–[yidC]	38 genes [ilvN], ilvB, ivbL, istR, tisB, emrD, yidF, yidG, yidH, yidI, yidJ, yidK, yidL, glvG, glvC, yidP, yidE, ibpB, ibpA, yidQ, yidR, cbrA, dgoT, dgoD, dgoA, dgoK, dgoR, yidX, yidA, yidB, gyrB, recF, dnaN, dnaA, rpmH, rnpA, yidD, [yidC]
E5B	3899111	17,570 bp		[yieK]–[atpD]	15 genes [yieK], yieL, bglH, bglB, bglF, bglG, phoU, pstB, pstA, pstC, pstS, glmS, glmU, atpC, [atpD]
E5B	3927761	15,720 bp		[asnA]–[gltU]	[asnA], viaA, ravA, kup, rbsD, rbsA, rbsC, rbsB, rbsK, rbsR, hsrA, yieP, rrsC, [gltU]
E5B	3959711	23,380 bp		[ppiC]–[aslB]	26 genes [ppiC], yifN, yifN, rep, gpp, rhlB, trxA, rho, wecA, wzzE, wecB, wecC, rffG, rffH, wecD, wecE, wzxE, wecF, wzyE, wecG, yifK, argX, hisR, leuT, proM, [aslB]
E5B	4000041	49,050 bp		[uvrD]–[polA]	49 genes [uvrD], yigE, corA, yigF, yigG, rarD, yigI, pldA, recQ, rhtC, rhtB, pldB, yigL, yigM, metR, metE, ysgA, udp, rmuC, ubiE, ubiJ, esrE, ubiB, tatA, tatB, tatC, tatD, rfaH, ubiD, fre, fadA, fadB, pepQ, yigZ, trkH, hemG, rrsA, ileT, alaT, rrlA, rrfA, mobB, mobA, yihD, srkA, dsbA, yihF, yihG, [polA]
E5B	4073091	8,030 bp		[yihU]–[fdhE]	[yihU], yihV, yihW, yihX, yihY, dtd, yiiD, yiiE, yiiF, [fdhE]
E5B	4092551	29,480 bp		[frvA]–[hslV]	32 genes [frvA], rhaM, rhaD, rhaA, rhaB, rhaS, rhaR, rhaT, sodA, kdgT, yiiM, cpxA, cpxR, cpxP, fieF, pfkA, sbp, cdh, tpiA, yiiQ, yiiR, yiiS, uspD, fpr, glpX, glpK, glpF, zapB, rraA, menA, hslU, [hslV]
E5B	4147151	24,140 bp		[frwD]–[rrlB]	19 genes [frwD], yijO, eptC, ppc, argE, argC, argB, argH, oxyS, oxyR, sthA, fabR, yijD, trmA, btuB, murI, rrsB, gltT, [rrlB]
E5B	4202161	10,530 bp		[zraS]–[rrlE]	[zraS], zraR, purD, purH, rrsE, gltV, [rrlE]
E5B	4370181	10 bp	coding (223‑232/1257 nt)	yjeH ←	putative transporter
E5B	4413321	2,530 bp		[yjfC]–[aidB]	[yjfC], [aidB]
E5S	581491	10 bp	pseudogene (138‑147/309 nt)	aaaD →	pseudogene; DLP12 prophage; tail fiber assembly protein family;Phage or Prophage Related
E5S	2726601	240 bp	noncoding (2345‑2584/2904 nt)	rrlG ←	23S ribosomal RNA of rrnG operon
E5S	3619611	151,250 bp		[rhsB]–[yibH]	138 genes [rhsB], yhhH, yrhC, yhhI, yhhJ, rbbA, yhiI, yhiJ, yhiL, yhiL, yhiM, yhiN, pitA, uspB, uspA, dtpB, rsmJ, prlC, rlmJ, gor, dinQ, agrA, agrB, arsR, arsB, arsC, yhiS, insH1, yhiS, slp, dctR, yhiD, hdeB, hdeA, hdeD, arrS, gadE, mdtE, mdtF, gadW, gadY, gadX, gadA, yhjA, treF, yhjB, yhjC, yhjD, yhjE, yhjG, yhjH, kdgK, yhjJ, dctA, yhjK, bcsC, bcsZ, bcsB, bcsA, bcsQ, yhjR, bcsE, bcsF, bcsG, ldrD…
E5S	3952861	80 bp	coding (378‑457/930 nt)	ilvE →	branched‑chain amino acid aminotransferase
E5S	4171121	50 bp	noncoding (2481‑2530/2904 nt)	rrlB →	23S ribosomal RNA of rrnB operon
E5S	4503081	4,503,351 bp		[insG]–yjtD	137 genes [insG], yjhB, yjhC, ythA, yjhD, yjhE, insO, insI1, insM, insO, insO, yjhV, fecE, fecD, fecC, fecB, fecA, fecR, fecI, insA, insB1, yjhU, yjhF, yjhG, yjhH, yjhI, sgcR, sgcE, sgcA, ryjB, sgcQ, sgcC, sgcB, sgcX, yjhY, yjhP, yjhQ, yjhX, yjhZ, yjhR, yjhR, nanS, nanM, nanC, fimB, fimE, fimA, fimI, fimC, fimD, fimF, fimG, fimH, gntP, uxuA, uxuB, uxuR, yjiC, iraD, hypT, iadA, yjiG, yjiH, kptA, y…
Note
Duplication breakpoints shown in "position" column were calculated using GRIDSS, see Methods.

## Sheet: Pfluor mutations
Predicted mutations
position	mutation	C1S	C1W	C2S	C2W	C3S	C3W	C4S	C4W	C5S	C5W	P1S	P1W	P2S	P2W	P3S	P3W	P4S	P4W	P5S	P5W	annotation	gene	description
1	Δ6,722,539 bp														1								[dnaA]–rpmH	6126 genes
45881	+G	1	1	1	1	1	1	1	1	1	1	1	1	1		1	1	1	1	1	1	intergenic (+65/+20)	PFLU_0045 → / ← PFLU_0046	putative lipoprotein/putative hydrolase
80681	G→A							1														A844T (GCC→ACC)	polA →	DNA polymerase I
194294	A→G								1													E476E (GAA→GAG)	PFLU_0172 →	hypothetical protein
219653	Δ77 bp													1								intergenic (+32/+20)	PFLU_0195 → / ← PFLU_0196	putative response regulator (pseudogene)/putative AraC‑family regulatory protein
250537	C→T																				1	R89H (CGC→CAC)	PFLU_0231 ←	conserved hypothetical protein
297651	A→G								1													intergenic (+71/‑213)	PFLU_0272 → / → PFLU_0274	hypothetical exported protein/putative ATP‑dependent DNA helicase
300955	A→G																				1	Y35C (TAC→TGC)	PFLU_0276 →	putative thioesterase
333984	T→C							1														L14P (CTG→CCG)	wssE →	cellulose synthase operon protein C precursor
337146	(G)7→8							1														coding (3203/3840 nt)	wssE →	cellulose synthase operon protein C precursor
position	mutation	C1S	C1W	C2S	C2W	C3S	C3W	C4S	C4W	C5S	C5W	P1S	P1W	P2S	P2W	P3S	P3W	P4S	P4W	P5S	P5W	annotation	gene	description
456465	C→T								1													R279C (CGC→TGC)	aroB →	3‑dehydroquinate synthase
461240	T→C							1														G865G (GGT→GGC)	gltB →	glutamate synthase [NADPH] large chain precursor
486180	C→T												1									intergenic (‑207/‑142)	PFLU_0438 ← / → PFLU_0439	conserved hypothetical protein/putative chromosome partitioning‑related ParA protein
495513	T→C												1									T102A (ACC→GCC)	cvrA ←	cell volume regulation protein A
549889	A→G																				1	intergenic (+184/+591)	PFLU_0483 → / ← PFLU_0485	putative lipopolysaccharide biosynthesis‑related epimerase/dehydratase/conserved hypothetical protein
568896	C→T												1									Y222Y (TAC→TAT)	parC →	topoisomerase IV subunit A
587760	+A							1	1				1								1	coding (808/1902 nt)	mutL →	DNA mismatch repair protein
626496	T→C												1									R60R (CGT→CGC)	PFLU_0550 →	putative oxidoreductase
655096	A→G																				1	M108V (ATG→GTG)	PFLU_0577 →	conserved hypothetical protein
702410	C→T							1	1													G77D (GGC→GAC)	accB ←	biotin carboxyl carrier protein of acetyl‑CoA carboxylase
position	mutation	C1S	C1W	C2S	C2W	C3S	C3W	C4S	C4W	C5S	C5W	P1S	P1W	P2S	P2W	P3S	P3W	P4S	P4W	P5S	P5W	annotation	gene	description
711377	A→G							1														D554G (GAC→GGC)	speA →	biosynthetic arginine decarboxylase
713191	C→T							1	1				1								1	A230A (GCG→GCA)	dinF ←	DNA‑damage‑inducible protein F
742912	C→T								1													V65I (GTC→ATC)	PFLU_0652 ←	putative lipoprotein
761098	A→G												1									S2P (TCT→CCT)	PFLU_0670 ←	putative dehydrogenase
837952	T→C												1									V66A (GTG→GCG)	hemA →	glutamyl‑tRNA reductase
841523	T→C																				1	V192A (GTG→GCG)	moeB →	molybdopterin biosynthesis protein
862027	C→T											1										G430G (GGC→GGT)	cysN →	sulfate adenylyltransferase subunit 1
867107	A→G												1									I66T (ATC→ACC)	rpsT ←	30S ribosomal protein S20
886392	C→T												1									A272T (GCC→ACC)	ndh ←	NADH dehydrogenase II
913674	C→T							1	1													V413V (GTG→GTA)	PFLU_0808 ←	putative transport‑related membrane protein
position	mutation	C1S	C1W	C2S	C2W	C3S	C3W	C4S	C4W	C5S	C5W	P1S	P1W	P2S	P2W	P3S	P3W	P4S	P4W	P5S	P5W	annotation	gene	description
916575	(G)5→6								1													coding (1130/1488 nt)	PFLU_0810 →	putative protease
937312	A→G																				1	R121R (CGT→CGC)	dppA4 ←	dipeptide ABC transport system, substrate‑binding protein
962985	G→A																				1	A475A (GCG→GCA)	garD →	D‑galactarate dehydratase
968646	(G)6→7																				1	intergenic (‑110/+63)	PFLU_0859 ← / ← gatB	putative lipoprotein A‑like protein/aspartyl/glutamyl‑tRNA(Asn/Gln) amidotransferase subunit B
971073	A→G												1									F182L (TTC→CTC)	gatA ←	glutamyl‑tRNA(Gln) amidotransferase subunit A
972498	C→T					1																A123V (GCC→GTC)	mreB →	rod shape‑determining protein
979720	C→T																				1	G866G (GGC→GGT)	PFLU_0868 →	putative conserved exported protein
985333	+C	1	1	1	1	1	1	1	1	1	1	1	1	1		1	1	1	1	1	1	intergenic (+17/‑136)	PFLU_0872 → / → PFLU_0873	putative modulation of DNA gyrase‑related protein/conserved hypothetical protein
1045965	C→T								1													P327L (CCG→CTG)	murE →	UDP‑N‑acetylmuramoylalanyl‑D‑glutamate‑‑2,6‑dia mi nopimelate ligase
1059422	(T)10→9							1														intergenic (+57/‑307)	lpxC → / → PFLU_0954	UDP‑3‑O‑[3‑hydroxymyristoyl] N‑acetylglucosamine deacetylase/hypothetical protein
position	mutation	C1S	C1W	C2S	C2W	C3S	C3W	C4S	C4W	C5S	C5W	P1S	P1W	P2S	P2W	P3S	P3W	P4S	P4W	P5S	P5W	annotation	gene	description
1064412	T→C												1									intergenic (‑243/+170)	PFLU_0957 ← / ← PFLU_0958	putative exported protein/putative two‑component system, sensor kinase
1077756	G→A								1													E259K (GAA→AAA)	PFLU_0970 →	putative fusaric acid resistance protein
1153948	C→T												1									P70P (CCG→CCA)	PFLU_1041 ←	putative iron transport‑related regulatory protein
1178500	T→C												1									L115P (CTG→CCG)	PFLU_1065 →	putative deaminase
1186264	C→T																				1	G168G (GGC→GGT)	PFLU_1072 →	putative amidase
1186836	C→T							1														P359L (CCC→CTC)	PFLU_1072 →	putative amidase
1200153	G→A												1									G158D (GGC→GAC)	PFLU_1084 →	putative exported protein
1211755	(G)8→9								1												1	coding (1979/2595 nt)	PFLU_1093 →	putative fimbrial outer membrane usher protein
1298321	C→T								1													P165L (CCC→CTC)	PFLU_1162 →	putativ ATP‑binding protein
1326741	C→T							1														G128S (GGC→AGC)	PFLU_1200 ←	conserved hypothetical protein
position	mutation	C1S	C1W	C2S	C2W	C3S	C3W	C4S	C4W	C5S	C5W	P1S	P1W	P2S	P2W	P3S	P3W	P4S	P4W	P5S	P5W	annotation	gene	description
1339425	A→G																				1	L67P (CTG→CCG)	PFLU_1209 ←	putative betaine aldehyde dehydrogenase
1342614	A→G								1													intergenic (‑118/+21)	PFLU_1212 ← / ← PFLU_1213	putative ABC transport system ATP‑binding protein/putative ABC transport system, substrate‑binding protein
1343956	C→T																				1	L454L (TTG→TTA)	PFLU_1214 ←	putative aldehyde dehydrogenase
1358755	C→T		1																			P47L (CCG→CTG)	wspF →	putative chemotaxis‑related two‑component system, response regulator
1359171	C→T																		1			H186Y (CAT→TAT)	wspF →	putative chemotaxis‑related two‑component system, response regulator
1359292	Δ150 bp																1					coding (677‑826/1011 nt)	wspF →	putative chemotaxis‑related two‑component system, response regulator
1359438	G→A				1												Δ					G275S (GGC→AGC)	wspF →	putative chemotaxis‑related two‑component system, response regulator
1359552	(GCG)4→3	1		1										1								coding (937‑939/1011 nt)	wspF →	putative chemotaxis‑related two‑component system, response regulator
1425253	C→T							1														A245A (GCC→GCT)	accA →	acetyl‑coenzyme A carboxylase carboxyl transferase subunit alpha
1439177	C→T									1												Q189* (CAG→TAG)	PFLU_1301 →	putative lipoprotein
position	mutation	C1S	C1W	C2S	C2W	C3S	C3W	C4S	C4W	C5S	C5W	P1S	P1W	P2S	P2W	P3S	P3W	P4S	P4W	P5S	P5W	annotation	gene	description
1456277	A→G																				1	intergenic (‑272/+195)	PFLU_1315 ← / ← PFLU_1317A	putative glutathione S‑transferase/conserved hypothetical protein
1456783	C→T							1														V123V (GTG→GTA)	PFLU_1318 ←	putative membrane protein
1485363	A→G							1	1													L566L (TTG→CTG)	PFLU_1348 ←	conserved hypothetical protein
1511871	C→T																				1	intergenic (+20/+21)	pcaC → / ← PFLU_1372	4‑carboxymuconolactone decarboxylase/conserved hypothetical deacetylase
1513019	(G)6→7								1													coding (1408/1491 nt)	PFLU_1373 ←	putative hemolysin‑like protein
1527152	A→G																				1	intergenic (‑186/‑101)	acrA ← / → PFLU_1381	acriflavine resistance protein A precursor/putative TetR‑family regulatory protein
1528168	A→G																				1	intergenic (+283/‑129)	PFLU_1381 → / → PFLU_1382	putative TetR‑family regulatory protein/putative carbon compunds degradation‑related protein
1529867	(C)6→7																				1	coding (147/498 nt)	PFLU_1383 →	conserved hypothetical protein
1542209	C→T							1														S75S (AGC→AGT)	PFLU_1397 →	conserved hypothetical protein
1574194	T→C							1														L284P (CTG→CCG)	PFLU_1430 →	putative transport‑related membrane protein
position	mutation	C1S	C1W	C2S	C2W	C3S	C3W	C4S	C4W	C5S	C5W	P1S	P1W	P2S	P2W	P3S	P3W	P4S	P4W	P5S	P5W	annotation	gene	description
1587680	C→T																				1	V603V (GTC→GTT)	PFLU_1443 →	conserved hypothetical protein
1596473	C→T								1													A103T (GCC→ACC)	PFLU_1447 ←	putative transport‑related membrane protein
1613139	C→T						1															Q15* (CAA→TAA)	algU →	alternative ECF subfamily sigma factor
1621925	A→G																				1	D187G (GAC→GGC)	dapA →	dihydrodipicolinate synthase
1675947	C→T								1													A96V (GCC→GTC)	PFLU_1532 →	conserved hypothetical membrane protein
1688482	G→A							1														A33T (GCC→ACC)	PFLU_1543 →	conserved hypothetical protein
1695534	C→T								1													R473H (CGC→CAC)	PFLU_1549 ←	putative lytic transglycosylase
1721746	C→T																				1	intergenic (‑203/‑58)	PFLU_1568 ← / → sthA	[utative exported protein/soluble pyridine nucleotide transhydrogenase
1791119	A→G																				1	Q15R (CAG→CGG)	PFLU_1632 →	putative peptide ABC transport system, permease
1809780	C→T												1									A626V (GCC→GTC)	PFLU_1647 →	putative bifunctional protein (prephenate dehydrogenase + 3‑phosphoshikimate 1‑carboxyvinyltransferase)
position	mutation	C1S	C1W	C2S	C2W	C3S	C3W	C4S	C4W	C5S	C5W	P1S	P1W	P2S	P2W	P3S	P3W	P4S	P4W	P5S	P5W	annotation	gene	description
1816572	(T)8→9									1												coding (619/807 nt)	PFLU_1654 →	conserved hypothetical protein
1818842	C→G																				1	T269R (ACG→AGG)	PFLU_1656 →	putative membrane protein
1821182	T→C							1														V262A (GTT→GCT)	fnl2 →	NAD dependent epimerase/dehydratase
1824109	(T)6→7													1								pseudogene (15/588 nt)	PFLU_1661 →	putative pilin glycosylation protein (pseudogene)
1824112	T→A			1																		pseudogene (18/588 nt)	PFLU_1661 →	putative pilin glycosylation protein (pseudogene)
1824266	A→G	1																				pseudogene (172/588 nt)	PFLU_1661 →	putative pilin glycosylation protein (pseudogene)
1824306	A→G												1									pseudogene (212/588 nt)	PFLU_1661 →	putative pilin glycosylation protein (pseudogene)
1824328	+T										1											pseudogene (234/588 nt)	PFLU_1661 →	putative pilin glycosylation protein (pseudogene)
1824378	A→G																				1	pseudogene (284/588 nt)	PFLU_1661 →	putative pilin glycosylation protein (pseudogene)
1824393	A→G							1	1													pseudogene (299/588 nt)	PFLU_1661 →	putative pilin glycosylation protein (pseudogene)
position	mutation	C1S	C1W	C2S	C2W	C3S	C3W	C4S	C4W	C5S	C5W	P1S	P1W	P2S	P2W	P3S	P3W	P4S	P4W	P5S	P5W	annotation	gene	description
1824504	T→G						1															pseudogene (410/588 nt)	PFLU_1661 →	putative pilin glycosylation protein (pseudogene)
1824616	(A)7→6		1			1																pseudogene (522/588 nt)	PFLU_1661 →	putative pilin glycosylation protein (pseudogene)
1842788	C→T												1									S2S (AGC→AGT)	kdpD →	two‑component system, sensor kinase
1856828	A→G												1									V264A (GTC→GCC)	PFLU_1687 ←	putative methyl‑accepting chemotaxis protein
1896444	A→G																				1	L247P (CTG→CCG)	htpX ←	probable protease (heat shock protein)
1896748	C→G							1														A146P (GCC→CCC)	htpX ←	probable protease (heat shock protein)
1896786	A→T						1															L133Q (CTG→CAG)	htpX ←	probable protease (heat shock protein)
1942209	(G)8→9												1									intergenic (+165/‑149)	PFLU_1776 → / → phnC	putative phosphoglycerate mutase (pseudogene)/phosphonates ABC transport system, ATP‑binding protein
1944892	G→A												1									V166M (GTG→ATG)	phnE →	phosphonates ABC transport system permease protein
1959156	A→G																				1	V148A (GTG→GCG)	sbp ←	sulfate ABC transport system, substrate‑binding protein precursor
position	mutation	C1S	C1W	C2S	C2W	C3S	C3W	C4S	C4W	C5S	C5W	P1S	P1W	P2S	P2W	P3S	P3W	P4S	P4W	P5S	P5W	annotation	gene	description
2059643	A→G												1									intergenic (+47/‑175)	PFLU_1883 → / → PFLU_1884	hypothetical protein/putative transposase
2080836	T→C																				1	I290V (ATT→GTT)	PFLU_1908 ←	putative chloride transport‑related membrane protein
2090713	T→C												1									R1005R (CGT→CGC)	PFLU_1914 →	hypothetical protein
2103979	C→T								1													D258N (GAT→AAT)	PFLU_1927 ←	conserved hypothetical protein
2115395	(G)7→8							1														intergenic (‑96/‑162)	PFLU_1940 ← / → PFLU_1941	putative ornithine cyclodeaminase/putative GntR‑family regulatory protein
2193423	A→G								1													I301V (ATC→GTC)	PFLU_2022 →	putative dipeptidyl peptidase
2225461	A→G												1									L134P (CTG→CCG)	PFLU_2055 ←	putative sigma54‑dependent regulatory protein
2268001	A→G												1									L597P (CTG→CCG)	PFLU_2088 ←	putative hydrolase
2301066	(G)5→6												1									coding (1317/1362 nt)	PFLU_2122 →	putative two‑component system, histidine kinase
2437311	A→G							1	1													intergenic (‑139/+403)	PFLU_2245 ← / ← PFLU_2246	putative two‑component system, sensor kinase/conserved hypothetical protein
position	mutation	C1S	C1W	C2S	C2W	C3S	C3W	C4S	C4W	C5S	C5W	P1S	P1W	P2S	P2W	P3S	P3W	P4S	P4W	P5S	P5W	annotation	gene	description
2441601	(G)8→9							1	1													coding (314/327 nt)	PFLU_2250 →	hypothetical protein
2486641	A→G																				1	N127S (AAC→AGC)	PFLU_2289 →	putative glucarate dehydratase
2497650	C→T												1									S660S (AGC→AGT)	PFLU_2295 →	putive methyl‑accepting chemotaxis protein
2498646	(G)7→8												1									intergenic (+52/+103)	PFLU_2296 → / ← PFLU_2297	putative ABC transport system, exported protein/conserved hypothetical protein
2503399	(G)8→9							1	1													intergenic (‑166/+60)	xylF ← / ← xylA	D‑xylose ABC transport syste, substrate‑binding periplasmic protein precursor/xylose isomerase
2514614	C→T												1									A89V (GCC→GTC)	PFLU_2309 →	putative transport‑related membrane protein
2565589	C→T								1													L455L (CTC→CTT)	PFLU_2355 →	putative transport related membrane protein
2594485	(G)9→10																				1	coding (1091/1230 nt)	PFLU_2381 →	putative membrane protein
2613474	C→T								1													R9C (CGC→TGC)	PFLU_2400 →	transposase for insertion sequence element
2626475	C→T							1														V126V (GTG→GTA)	PFLU_2416 ←	putative type II secretion pathway protein H
position	mutation	C1S	C1W	C2S	C2W	C3S	C3W	C4S	C4W	C5S	C5W	P1S	P1W	P2S	P2W	P3S	P3W	P4S	P4W	P5S	P5W	annotation	gene	description
2650515	T→C							1														V4057A (GTG→GCG)	PFLU_2428 →	conserved hypothetical protein
2663341	C→T																				1	P112P (CCC→CCT)	PFLU_2443 →	conserved hypothetical protein
2668851	T→C																				1	L28P (CTG→CCG)	PFLU_2450 →	conserved hypothetical protein
2747145	G→A								1													N107N (AAC→AAT)	PFLU_2533 ←	putative methyl‑accepting chemotaxis protein
2758153	C→T							1														Q921* (CAG→TAG)	pvdI →	pyoverdine synthetase I
2787224	(G)6→7																				1	intergenic (+518/+789)	PFLU_2547 → / ← PFLU_2548	putative pyoverdine synthetase F/conserved hypothetical protein
2818904	T→C												1									intergenic (+956/‑102)	viscC → / → PFLU_2555	putative non‑ribosomal peptide synthetase/putative drug‑efflux protein
2833485	C→T																				1	A227T (GCC→ACC)	PFLU_2567 ←	putative LysR‑family transcriptional regulator
2883016	C→T							1														R234R (CGC→CGT)	PFLU_2615 →	putative membrane protein
2963663	(G)6→7							1														coding (200/492 nt)	PFLU_2685 →	putative acetyltransferase
position	mutation	C1S	C1W	C2S	C2W	C3S	C3W	C4S	C4W	C5S	C5W	P1S	P1W	P2S	P2W	P3S	P3W	P4S	P4W	P5S	P5W	annotation	gene	description
3011960	(G)9→8							1														intergenic (+11/+267)	PFLU_2728 → / ← PFLU_2729	putative membrane protein/putative Acyl‑CoA dehydrogenase
3011960	(G)9→10												1									intergenic (+11/+267)	PFLU_2728 → / ← PFLU_2729	putative membrane protein/putative Acyl‑CoA dehydrogenase
3046601	A→G																				1	M306T (ATG→ACG)	PFLU_2756 ←	putative ferredoxin
3065892	C→T							1														R45H (CGC→CAC)	PFLU_2773 ←	conserved hypothetical protein
3072266	C→T							1	1													A170A (GCG→GCA)	PFLU_2781 ←	conserved hypothetical protein
3170171	A→G																				1	N132S (AAC→AGC)	PFLU_2909 →	putative chain length determinant protein
3186146	(AAACCGGCCTGG)1→2						1															coding (304/1017 nt)	PFLU_2923 →	putative AraC family regulatory protein
3204144	G→A							1														R670C (CGC→TGC)	PFLU_2937 ←	putative aerobic respiration sensor‑response protein; histidine protein kinase/phosphatase, sensor for arcA
3244147	G→A							1	1													T269T (ACC→ACT)	PFLU_2972 ←	putative dioxygenase
3423720	T→C												1									intergenic (‑255/‑163)	PFLU_3134 ← / → PFLU_3135	conserved hypothetical protein/conserved hypothetical protein
position	mutation	C1S	C1W	C2S	C2W	C3S	C3W	C4S	C4W	C5S	C5W	P1S	P1W	P2S	P2W	P3S	P3W	P4S	P4W	P5S	P5W	annotation	gene	description
3440269	T→C												1									T232A (ACG→GCG)	PFLU_3147 ←	putative family S58 unassigned peptidase
3447984	(C)5→3	1	1	1	1	1	1	1	1	1	1	1	1	1		1	1	1	1	1	1	intergenic (+55/+23)	PFLU_3154 → / ← PFLU_3155	conserved hypothetical protein/putative helicase
3451499	(C)8→9												1									intergenic (+129/+19)	PFLU_3156 → / ← PFLU_3157	putative pirin‑family protein/phosphoglucomutase
3451894	G→T										1											T424N (ACC→AAC)	PFLU_3157 ←	phosphoglucomutase
3465084	G→A												1									R34R (CGC→CGT)	PFLU_3172 ←	7 N‑ethylmaleimide reductase
3507195	(G)7→8																				1	intergenic (‑56/‑95)	PFLU_3202 ← / → PFLU_3203	putative membrane protein/putative DNA‑binding protein
3545336	G→A																				1	D3003N (GAT→AAT)	PFLU_3223 →	putative non‑ribosomal peptide synthetase
3599351	C→T																				1	A81V (GCA→GTA)	PFLU_3248 →	hypothetical protein
3651174	T→C							1														T190A (ACC→GCC)	PFLU_3298 ←	putative AMP‑binding enzyme
3689889	T→C								1													Y223H (TAT→CAT)	PFLU_3331 →	putative membrane protein
position	mutation	C1S	C1W	C2S	C2W	C3S	C3W	C4S	C4W	C5S	C5W	P1S	P1W	P2S	P2W	P3S	P3W	P4S	P4W	P5S	P5W	annotation	gene	description
3726460	G→A							1														G134D (GGC→GAC)	PFLU_3367 →	putative glycosyl hydrolase
3765778	G→A							1														G168S (GGC→AGC)	PFLU_3405 →	putative dihydrodipicolinate synthase
3770705	C→T											1										E178K (GAG→AAG)	PFLU_3408 ←	conserved hypothetical protein
3771356	G→A															1		1		1		intergenic (‑120/‑44)	PFLU_3408 ← / → PFLU_3409	conserved hypothetical protein/methyl‑accepting chemotaxis protein
3771846	C→T	1		1										1								A149A (GCC→GCT)	PFLU_3409 →	methyl‑accepting chemotaxis protein
3793594	(C)7→8							1														coding (3546/4002 nt)	PFLU_3426 →	putative bifunctional reductase
3850443	A→G												1									V55A (GTA→GCA)	PFLU_3480 ←	conserved hypothetical protein
3881851	G→A							1														G255D (GGC→GAC)	PFLU_3506 →	conserved hypothetical protein
3890027	G→A							1														L152L (CTG→CTA)	PFLU_3513 →	exonuclease
3893094	G→A																				1	A1175T (GCC→ACC)	PFLU_3513 →	exonuclease
position	mutation	C1S	C1W	C2S	C2W	C3S	C3W	C4S	C4W	C5S	C5W	P1S	P1W	P2S	P2W	P3S	P3W	P4S	P4W	P5S	P5W	annotation	gene	description
3920095	(C)8→9																				1	coding (840/1281 nt)	PFLU_3535 ←	putative alkane monooxygenase
3953122	G→A																				1	P3L (CCC→CTC)	PFLU_3566 ←	ferrichrome receptor protein
3956020	T→C																				1	intergenic (+126/+82)	PFLU_3569 → / ← PFLU_3570	putative membrane protein/5‑methyltetrahydropteroyltriglutamate‑‑homocyst ei ne methyltransferase
3977195	G→A												1									Q83* (CAG→TAG)	PFLU_3590 ←	conserved hypothetical protein
3979488	G→A																				1	F191F (TTC→TTT)	PFLU_3593 ←	putative GFO/IDH/MocA‑family oxidoreductase
4104148	C→T																				1	P252L (CCC→CTC)	PFLU_3708 →	putative transcriptional regulator
4111611	T→C												1									L89L (TTG→CTG)	PFLU_3715 →	conserved hypothetical protein
4114694	A→G																				1	S97P (TCT→CCT)	PFLU_3719 ←	putative lipoprotein
4120571	G→A												1									Q354* (CAG→TAG)	PFLU_3723 ←	glycerol kinase
4173638	(C)5→6								1													coding (1119/2754 nt)	PFLU_3777 →	hybrid sensory histidine kinase in two‑component regulatory system with UvrY
position	mutation	C1S	C1W	C2S	C2W	C3S	C3W	C4S	C4W	C5S	C5W	P1S	P1W	P2S	P2W	P3S	P3W	P4S	P4W	P5S	P5W	annotation	gene	description
4243015	(C)5→6								1													coding (523/1218 nt)	PFLU_3848 →	conserved hypothetical protein
4244384	G→A												1									A228T (GCC→ACC)	PFLU_3849 →	putative outer membrane lipoprotein precursor
4276211	T→C								1													E932E (GAA→GAG)	PFLU_3879 ←	putative exported protein
4290317	T→C								1													S26P (TCC→CCC)	PFLU_3889 →	putative acyl‑CoA dehydrogenase
4305116	G→A																				1	P244S (CCG→TCG)	PFLU_3902 ←	putative fimbriae‑assembly chaperone
4357923	T→C								1													Q85R (CAG→CGG)	PFLU_3945 ←	putative TetR‑family regulatory protein
4372335	C→T							1														A361T (GCC→ACC)	PFLU_3960 ←	putative oxidoreductase
4389180	G→A												1									P82P (CCC→CCT)	PFLU_3974 ←	conserved hypothetical protein
4430116	G→A												1									P1681S (CCC→TCC)	viscA ←	putative non‑ribosomal peptide synthetase
4437835	(G)9→8								1												1	intergenic (+16/+138)	PFLU_4009 → / ← PFLU_4010	putative cation transport lipoprotein/conserved hypothetical protein
position	mutation	C1S	C1W	C2S	C2W	C3S	C3W	C4S	C4W	C5S	C5W	P1S	P1W	P2S	P2W	P3S	P3W	P4S	P4W	P5S	P5W	annotation	gene	description
4444617	(C)7→8							1	1													coding (75/744 nt)	PFLU_4017 ←	putative amino acid ABC transporter, permease protein
4529620	(G)7→8							1														intergenic (‑8/‑114)	PFLU_4094 ← / → PFLU_4095	putative transcriptional regulator/putative transport‑related membrane protein
4535393	C→T								1													L169L (CTG→CTA)	PFLU_4100 ←	putative GntR‑family transcriptional regulator
4548680	G→C							1	1													A544P (GCC→CCC)	PFLU_4110 →	3‑(3‑hydroxy‑phenyl)propionate hydroxylase, FAD/NAD(P)‑binding
4656754	G→A																				1	G218R (GGG→AGG)	PFLU_4212 →	putative aldehyde dehydrogenase
4695195	T→C																				1	D446G (GAC→GGC)	PFLU_4254 ←	putative integral membrane protein
4697059	(G)6→7							1														intergenic (‑528/+567)	PFLU_4254 ← / ← PFLU_4255	putative integral membrane protein/conserved hypothetical protein
4882992	T→C							1	1				1								1	T125A (ACC→GCC)	PFLU_4418 ←	ParA family ATPase
4898301	C→T																				1	intergenic (‑193/+69)	PFLU_4433 ← / ← PFLU_4435	putative anit sigma factor antagonist/flagellar protein
4908665	+T															1						intergenic (‑111/+61)	PFLU_4443 ← / ← PFLU_4444	putative two‑component system, response regulator nitrogen regulation protein NR(I)/conserved hypothetical protein
position	mutation	C1S	C1W	C2S	C2W	C3S	C3W	C4S	C4W	C5S	C5W	P1S	P1W	P2S	P2W	P3S	P3W	P4S	P4W	P5S	P5W	annotation	gene	description
4940593	T→C								1													F1009L (TTC→CTC)	PFLU_4471 →	putative transmembrane two‑component system, sensor kinase/regulator hybrid
4951169	G→A												1									S76L (TCG→TTG)	PFLU_4483 ←	putative nicotinate‑nucleotide‑‑dimethylbenzimidazole phosphoribosyltransferase
4961299	(C)8→9												1									coding (194/540 nt)	PFLU_4494 ←	putative lipoprotein
4962593	G→A												1									T196T (ACC→ACT)	PFLU_4496 ←	conserved hypothetical protein
5016753	(G)6→7												1									coding (52/900 nt)	PFLU_4549 →	putative membrane protein
5023408	G→A							1														G80D (GGC→GAC)	PFLU_4556 →	cb‑type cytochrome C oxidase subunit III
5036231	G→A																1					R175Q (CGG→CAG)	PFLU_4570 →	fumarate and nitrate reduction regulatory protein
5070736	(C)5→6							1														coding (163/1461 nt)	PFLU_4599 →	family S13 unassigned peptidase
5120192	C→T							1														S39S (AGC→AGT)	PFLU_4642 →	phosphoadenosine phosphosulfate reductase
5161988	T→C																				1	I469V (ATC→GTC)	PFLU_4683 ←	L‑arabinose transport ATP‑binding protein
position	mutation	C1S	C1W	C2S	C2W	C3S	C3W	C4S	C4W	C5S	C5W	P1S	P1W	P2S	P2W	P3S	P3W	P4S	P4W	P5S	P5W	annotation	gene	description
5182574	A→G							1														W46R (TGG→CGG)	PFLU_4706 ←	malonyl CoA‑acyl carrier protein transacylase
5211007	T→C												1									N73S (AAC→AGC)	PFLU_4732 ←	chemotaxis protein methyltransferase
5211124	C→T																				1	R34H (CGT→CAT)	PFLU_4732 ←	chemotaxis protein methyltransferase
5211801	T→C							1														T134A (ACG→GCG)	PFLU_4733 ←	chemotaxis protein
5217911	A→G																				1	S39G (AGC→GGC)	PFLU_4744 →	putative DNA‑binding protein
5217944	C→T							1	1													Q50* (CAA→TAA)	PFLU_4744 →	putative DNA‑binding protein
5220555	G→A																				1	intergenic (‑8/+55)	tRNA Ser anticodon GCT_ Cove score 57.03 ← / ← PFLU_4746	tRNA‑Ser/carbon storage regulator homolog
5225341	T→C							1														H246R (CAC→CGC)	PFLU_4749 ←	L‑allo‑threonine aldolase
5246326	C→T							1														A78A (GCG→GCA)	PFLU_4765 ←	putative histidine‑binding periplasmic protein precursor
5325978	G→A												1									R314C (CGC→TGC)	PFLU_4847 ←	conserved hypothetical protein
position	mutation	C1S	C1W	C2S	C2W	C3S	C3W	C4S	C4W	C5S	C5W	P1S	P1W	P2S	P2W	P3S	P3W	P4S	P4W	P5S	P5W	annotation	gene	description
5328850	(C)6→7							1														intergenic (+44/+26)	PFLU_4849 → / ← PFLU_4850	putative membrane protein/putative exported protein
5341063	G→A							1														A340V (GCG→GTG)	PFLU_4860 ←	hypothetical protein
5377417	C→T							1														R635C (CGC→TGC)	PFLU_4897 →	glycine dehydrogenase [decarboxylating]
5398147	(C)8→9							1	1												1	intergenic (‑208/+115)	PFLU_4918 ← / ← PFLU_4919	conserved hypothetical protein/conserved hypothetical protein
5401786	G→T																	1				intergenic (‑806/‑67)	PFLU_4924 ← / → PFLU_4925	conserved hypothetical protein/putative family S43 non‑peptidase homologue
5430399	A→G							1														T310A (ACC→GCC)	PFLU_4949 →	pyruvate kinase
5433382	T→C								1													V143A (GTG→GCG)	PFLU_4952 →	putative fumarate hydratase
5451938	T→C												1									V203A (GTG→GCG)	PFLU_4968 →	putative exported heme receptor protein
5455155	G→A												1									L120L (CTG→CTA)	PFLU_4970 →	putative membrane protein
5485182	G→A								1													G242S (GGC→AGC)	PFLU_4994 →	proline tRNA synthetase
position	mutation	C1S	C1W	C2S	C2W	C3S	C3W	C4S	C4W	C5S	C5W	P1S	P1W	P2S	P2W	P3S	P3W	P4S	P4W	P5S	P5W	annotation	gene	description
5568495	G→A								1													P155L (CCG→CTG)	PFLU_5070 ←	putative serine acetyltransferase
5579445	T→C							1	1													R203R (CGT→CGC)	PFLU_5080 →	hypothetical protein
5589798	(C)5→6																				1	intergenic (‑431/‑138)	PFLU_5086 ← / → PFLU_5087	hypothetical protein/putative two‑component system, response regulator
5595575	A→G												1									F676L (TTC→CTC)	PFLU_5093 ←	putative chemotaxis two‑component system, sensor histidine kinase protein
5603350	(C)9→10							1					1									coding (274/285 nt)	PFLU_5103 ←	hypothetical protein
5607143	A→G																				1	Y22C (TAC→TGC)	PFLU_5107 →	putative colicin‑E3 immunity protein
5614456	G→A												1									G336S (GGC→AGC)	PFLU_5116 →	putative sulfatase
5658026	T→C							1	1													D231G (GAC→GGC)	PFLU_5162 ←	thioredoxin reductase
5690395	C→T																				1	P22L (CCG→CTG)	PFLU_5194 →	benzoate 1,2‑dioxygenase alpha subunit
5789148	G→A												1									V417I (GTC→ATC)	recN →	DNA repair protein
position	mutation	C1S	C1W	C2S	C2W	C3S	C3W	C4S	C4W	C5S	C5W	P1S	P1W	P2S	P2W	P3S	P3W	P4S	P4W	P5S	P5W	annotation	gene	description
5822603	T→C																				1	V259A (GTT→GCT)	PFLU_5303 →	putative recombinase
5826593	G→A												1									V137I (GTC→ATC)	PFLU_5308 →	putative transposase
5829766	G→A	1																				V645I (GTC→ATC)	PFLU_5309 →	putative methyl‑accepting chemotaxis protein
5838154	G→A												1									G275D (GGC→GAC)	PFLU_5316 →	putative methyl‑accepting chemotaxis‑related protein
5856845	T→C						1				1											V728A (GTC→GCC)	PFLU_5329 →	putative putative sensory box GGDEF/EAL domain protein
5857915	G→A					1																G1085S (GGC→AGC)	PFLU_5329 →	putative putative sensory box GGDEF/EAL domain protein
5923825	T→C								1													N32S (AAC→AGC)	PFLU_5392 ←	putative exported protein
5944379	T→C																				1	V448A (GTG→GCG)	leuS →	leucyl‑tRNA synthetase
5947607	T→C								1													intergenic (+193/‑25)	PFLU_5412 → / → PFLU_5413	putaitve DNA polymerase III, delta subunit/conserved hypothetical protein
5966291	G→A																				1	W22* (TGG→TGA)	PFLU_5434 →	conserved hypothetical protein
position	mutation	C1S	C1W	C2S	C2W	C3S	C3W	C4S	C4W	C5S	C5W	P1S	P1W	P2S	P2W	P3S	P3W	P4S	P4W	P5S	P5W	annotation	gene	description
5974903	G→A																				1	D350N (GAC→AAC)	PFLU_5441 →	putative aldehyde dehydrigenase
6053891	T→C							1	1													I1309V (ATC→GTC)	rpoC ←	DNA‑directed RNA polymerase beta' chain
6061521	T→C								1													T145A (ACC→GCC)	rpoB ←	DNA‑directed RNA polymerase beta chain
6131835	G→A												1									A361T (GCC→ACC)	PFLU_5595 →	putative oxidoreductase
6177706	G→A															1						intergenic (+128/‑2)	PFLU_5637 → / → PFLU_5638	conserved hypothetical protein/putative glutathione S‑transferase
6211487	G→A												1									A231A (GCC→GCT)	PFLU_5666 ←	putative dipeptidase
6222180	(G)5→6																				1	coding (450/1104 nt)	PFLU_5678 ←	putative AraC‑family regulatory protein
6313742	G→A												1									A192T (GCC→ACC)	pyrC →	dihydroorotase‑like protein
6347828	G→A							1														G151S (GGC→AGC)	ilvD →	dihydroxy‑acid dehydratase
6354697	T→C								1													intergenic (‑54/‑189)	PFLU_5801 ← / → PFLU_5802	conserved hypothetical protein/putative symporter membrane protein
position	mutation	C1S	C1W	C2S	C2W	C3S	C3W	C4S	C4W	C5S	C5W	P1S	P1W	P2S	P2W	P3S	P3W	P4S	P4W	P5S	P5W	annotation	gene	description
6372710	T→C												1									intergenic (‑120/‑2)	PFLU_5817 ← / → PFLU_5818	conserved hypothetical membrane protein/conserved hypothetical protein
6452330	(C)7→8								1													intergenic (+104/+75)	PFLU_5896 → / ← PFLU_5897	putative exported protein/putative iron‑sulfur binding oxidoreductase
6460581	C→T								1													P216P (CCC→CCT)	PFLU_5903 →	putative ABC transport system, substrate‑binding protein
6498557	T→C							1	1													Y317H (TAC→CAC)	PFLU_5940 →	putative ademylate cyclase
6560497	T→C																				1	L323P (CTG→CCG)	PFLU_6004 →	conserved hypothetical protein
6609987	T→C																				1	intergenic (‑5/+99)	PFLU_6042 ← / ← PFLU_6043	putative peptidase/putative chemotaxis‑related response regulator
6693924	T→C							1														F1621L (TTC→CTC)	PFLU_6111 →	conserved hypothetical protein

## Sheet: E.coli mutations
Predicted mutations
position	mutation	C1E	C2E	C3E	C4E	C5E	E1B	E1S	E2B	E2S	E3B	E3S	E4B	E4S	E5B	E5S	annotation	gene	description
257908	Δ776 bp	1	1	1	1	1	?	1	1	1	1	1	1	1	1	1		[crl]	[crl]
1103351	A→T														1		intergenic (‑155/‑600)	csgD ← / → csgB	csgBAC operon transcriptional regulator/curlin nucleator protein, minor subunit in curli complex
1220097	C→A															1	pseudogene (497/2574 nt)	ycgH →	pseudogene; putative ATP‑binding component of a transport system
1397381	Δ13,756 bp	1	1	1	1	1	1	1	1	1	1	1	1	1	1	1		[ynaJ]–[ttcA]	15 genes
1978503	Δ776 bp	1	?	1	1	1	1	1	1	1		1	1	1	1	1		insB1–insA	insB1, insA
1979337	IS5 (–) +4 bp		1														intergenic (‑122/‑413)	insA ← / → uspC	IS1 repressor TnpA/universal stress protein
1979344	IS1 (+) +9 bp										1						intergenic (‑129/‑401)	insA ← / → uspC	IS1 repressor TnpA/universal stress protein
1979486	+G :: IS5 (–) +3 bp			100%													intergenic (‑271/‑265)	insA ← / → uspC	IS1 repressor TnpA/universal stress protein
1979486	IS5 (+) +4 bp	1															intergenic (‑271/‑264)	insA ← / → uspC	IS1 repressor TnpA/universal stress protein
2002241	T→G										1						I456L (ATT→CTT)	fliC ←	flagellar filament structural protein (flagellin)
position	mutation	C1E	C2E	C3E	C4E	C5E	E1B	E1S	E2B	E2S	E3B	E3S	E4B	E4S	E5B	E5S	annotation	gene	description
2020369	A→G										1						N95D (AAC→GAC)	fliM →	flagellar motor switching and energizing component
2173363	Δ2 bp	1	1	1	1	1	1	1	1	1	1	1	1	1	1	1	intergenic (‑1/+1)	gatC ← / ← gatC	pseudogene, galactitol‑specific enzyme IIC component of PTS;transport; Transport of small molecules: Carbohydrates, organic acids, alcohols; PTS system galactitol‑specific enzyme IIC/pseudogene, galactitol‑specific enzyme IIC component of PTS;transport; Transport of small molecules: Carbohydrates, organic acids, alcohols; PTS system galactitol‑specific enzyme IIC
2175365	IS1 (–) +9 bp				1												coding (949‑957/1263 nt)	gatZ ←	D‑tagatose 1,6‑bisphosphate aldolase 2, subunit
2521360	Δ156 bp					1											intergenic (+32/+78)	lysV → / ← xapR	tRNA‑Lys/transcriptional activator of xapAB
2558699	Δ6,790 bp			1														intZ–[eutA]	intZ, yffL, yffM, yffN, yffO, yffP, yffQ, yffR, yffS, [eutA]
2784096	G→T	1	1	1	1	1	1	1	1	1	1	1	1	1	1	1	pseudogene (916/1374 nt)	ypjC ←	pseudogene
2818949	G→T															1	intergenic (‑304/+12)	serV ← / ← csrA	tRNA‑Ser/pleiotropic regulatory protein for carbon source metabolism
3192087	A→C				1												intergenic (‑148/‑121)	glgS ← / → yqiJ	motility and biofilm regulator/DUF1449 family inner membrane protein
3203333	C→T			1													A267T (GCG→ACG)	bacA ←	undecaprenyl pyrophosphate phosphatase
3486543	G→A				1												G142S (GGC→AGC)	crp →	cAMP‑activated global transcription factor, mediator of catabolite repression
position	mutation	C1E	C2E	C3E	C4E	C5E	E1B	E1S	E2B	E2S	E3B	E3S	E4B	E4S	E5B	E5S	annotation	gene	description
3492497	C→A					1											intergenic (‑200/‑71)	ppiA ← / → tsgA	peptidyl‑prolyl cis‑trans isomerase A (rotamase A)/putative transporter
3560455	+G	1	1	1	1	1	1	1	1	1	1	1	1	1	1	1	intergenic (‑2/+1)	glpR ← / ← glpR	pseudogene, DNA‑binding transcriptional repressor;regulator; Energy metabolism, carbon: Anaerobic respiration; repressor of the glp operon/pseudogene, DNA‑binding transcriptional repressor;regulator; Energy metabolism, carbon: Anaerobic respiration; repressor of the glp operon
3926242	C→T				1												A72T (GCA→ACA)	mioC ←	FMN‑binding protein MioC
4117781	IS5 (+) +4 bp				1												coding (307‑310/846 nt)	glpF ←	glycerol facilitator
4296381	+GC	1	1	1	1	1	1	1	1	1	1	1	1	1	1	1	intergenic (+587/+55)	gltP → / ← yjcO	glutamate/aspartate:proton symporter/Sel1 family TPR‑like repeat protein
4542463	G→T							1									G143C (GGT→TGT)	fimE →	tyrosine recombinase/inversion of on/off regulator of fimA
4543540	T→G								1								S142R (AGT→AGG)	fimA →	major type 1 subunit fimbrin (pilin)
4627595	T→G	1	1	1	1	1	1	1	1	1	1	1	1	1	1	1	L94R (CTG→CGG)	nadR →	trifunctional protein: nicotinamide mononucleotide adenylyltransferase, ribosylnicotinamide kinase, transcriptional repressor

## Sheet: Amplicon Fitness Exp
16s
	Initial			Final		Initial ratio	Final ratio	s
Microcosm	E coli	P flu		E coli	P flu	E coli/P flu	E coli/P flu	LN(final/initial)
Anc Pf + 1661_mut1 + 1661_mut2	3486	13785		17013	24503	0.252884	0.694323	1.01001
	3486	13785		22881	23026	0.252884	0.993703	1.36851
	3486	13785		23204	13447	0.252884	1.72559	1.92039
	3486	13785		11527	5531	0.252884	2.08407	2.10915
	3486	13785		29871	45500	0.252884	0.656505	0.954002
	3486	13785		30410	30260	0.252884	1.00496	1.37977	1.45697	0.470455
	Initial			Final		Initial ratio	Final ratio	s
Microcosm	E coli	P flu		E coli	P flu	P flu/E coli	P flu/E coli	LN(final/initial)
Anc Pf + 1661_mut1 + 1661_mut2	3486	13785		17013	24503	3.95439	1.44025	-1.01001
	3486	13785		22881	23026	3.95439	1.00634	-1.36851
	3486	13785		23204	13447	3.95439	0.579512	-1.92039
	3486	13785		11527	5531	3.95439	0.47983	-2.10915
	3486	13785		29871	45500	3.95439	1.52322	-0.954002
	3486	13785		30410	30260	3.95439	0.995067	-1.37977	-1.45697	0.470455
	Initial			Final		Initial ratio	Final ratio	s
Microcosm	E coli	P flu		E coli	P flu	E coli/P flu	E coli/P flu	LN(final/initial)
Anc Ec + Anc Pf + 1661_mut1 + 1661_mut2	17512	13151		28445	16677	1.33161	1.70564	0.247553
	17512	13151		19579	17486	1.33161	1.1197	-0.173332
	17512	13151		33503	29584	1.33161	1.13247	-0.161987
	17512	13151		31308	28998	1.33161	1.07966	-0.209742
	17512	13151		21369	24163	1.33161	0.884369	-0.40927
	17512	13151		26120	34122	1.33161	0.765489	-0.55363	-0.210068	0.272321
	Initial			Final		Initial ratio	Final ratio	s
Microcosm	E coli	P flu		E coli	P flu	P flu/E coli	P flu/E coli	LN(final/initial)
Anc Ec + Anc Pf + 1661_mut1 + 1661_mut2	17512	13151		28445	16677	0.750971	0.586289	-0.247553
	17512	13151		19579	17486	0.750971	0.8931	0.173332
	17512	13151		33503	29584	0.750971	0.883025	0.161987
	17512	13151		31308	28998	0.750971	0.926217	0.209742
	17512	13151		21369	24163	0.750971	1.13075	0.40927
	17512	13151		26120	34122	0.750971	1.30636	0.55363	0.210068	0.272321
	Initial			Final		Initial ratio	Final ratio	s
Microcosm	E coli	P flu		E coli	P flu	E coli/P flu	E coli/P flu	LN(final/initial)
Anc Ec + Anc Pf T_initial	25441	16520		48496	16245	1.54001	2.98529	0.661906
	25441	16520		24103	25193	1.54001	0.956734	-0.47602
	25441	16520		35599	36299	1.54001	0.980716	-0.451263
	25441	16520		44030	37312	1.54001	1.18005	-0.266234
	25441	16520		42719	38921	1.54001	1.09758	-0.33868
	25441	16520		44966	17889	1.54001	2.51361	0.48993	-0.0633936	0.503956
	Initial			Final		Initial ratio	Final ratio	s
Microcosm	E coli	P flu		E coli	P flu	P flu/E coli	P flu/E coli	LN(final/initial)
Anc Ec + Anc Pf T_initial	25441	16520		48496	16245	0.649346	0.334976	-0.661906
	25441	16520		24103	25193	0.649346	1.04522	0.47602
	25441	16520		35599	36299	0.649346	1.01966	0.451263
	25441	16520		44030	37312	0.649346	0.847422	0.266234
	25441	16520		42719	38921	0.649346	0.911093	0.33868
	25441	16520		44966	17889	0.649346	0.397834	-0.48993	0.0633936	0.503956
1661
Microcosm	E coli	Anc P flu	PFL_1661 mut 1	PFL_1661 mut 2			E coli	Anc P flu	PFL_1661 mut 1	PFL_1661 mut 2				LN(final/initial)
Anc Pf + 1661_mut1 + 1661_mut2					total mut intial						total mut final	mut/anc	mut/anc
		4950	1660	1895	3555			3359	2969	4393	7362	0.718182	2.19172	1.11572
		4950	1660	1895	3555			4698	2002	2737	4739	0.718182	1.00873	0.339722
		4950	1660	1895	3555			1957	978	1797	2775	0.718182	1.41799	0.680271
		4950	1660	1895	3555			1511	754	1455	2209	0.718182	1.46195	0.710801
		4950	1660	1895	3555			3385	1549	2370	3919	0.718182	1.15775	0.477515
		4950	1660	1895	3555			4002	1638	2268	3906	0.718182	0.976012	0.306752	0.60513	0.301089
												mut1/anc	mut1/anc
		4950	1660	1895				3359	2969	4393		0.335354	0.883894	0.969152
		4950	1660	1895				4698	2002	2737		0.335354	0.426139	0.23958
		4950	1660	1895				1957	978	1797		0.335354	0.499745	0.398912
		4950	1660	1895				1511	754	1455		0.335354	0.499007	0.397435
		4950	1660	1895				3385	1549	2370		0.335354	0.457607	0.310826
		4950	1660	1895				4002	1638	2268		0.335354	0.409295	0.199252	0.419193	0.281325
												mut2/anc	mut2/anc
		4950	1660	1895				3359	2969	4393		0.382828	1.30783	1.22854
		4950	1660	1895				4698	2002	2737		0.382828	0.582588	0.419894
		4950	1660	1895				1957	978	1797		0.382828	0.918242	0.874875
		4950	1660	1895				1511	754	1455		0.382828	0.962938	0.922403
		4950	1660	1895				3385	1549	2370		0.382828	0.700148	0.603705
		4950	1660	1895				4002	1638	2268		0.382828	0.566717	0.392273	0.740281	0.326217
	Initial						Final					Initial ratio	Final ratio	s
	E coli	Anc P flu	PFL_1661 mut 1	PFL_1661 mut 2			E coli	Anc P flu	PFL_1661 mut 1	PFL_1661 mut 2				LN(final/initial)
					total mut intial						total mut final	mut/anc	mut/anc
Anc Ec + Anc Pf + 1661_mut1 + 1661_mut2 T_initial		3533	1184	1478	2662			2896	2197	4454	6651	0.753467	2.29662	1.11451
		3533	1184	1478	2662			1862	724	1159	1883	0.753467	1.01128	0.294285
		3533	1184	1478	2662			5471	2185	3059	5244	0.753467	0.958508	0.240693
		3533	1184	1478	2662			4136	2219	2991	5210	0.753467	1.25967	0.51392
		3533	1184	1478	2662			2557	2048	3070	5118	0.753467	2.00156	0.976999
		3533	1184	1478	2662			2083	2086	3902	5988	0.753467	2.8747	1.33902	0.74657	0.459145
	Initial						Final					Initial ratio	Final ratio	s
	E coli	Anc P flu	PFL_1661 mut 1	PFL_1661 mut 2			E coli	Anc P flu	PFL_1661 mut 1	PFL_1661 mut 2				LN(final/initial)
												mut1/anc	mut1/anc
Anc Ec + Anc Pf + 1661_mut1 + 1661_mut2 T_initial		3533	1184	1478				2896	2197	4454		0.335126	0.758633	0.817011
		3533	1184	1478				1862	724	1159		0.335126	0.388829	0.148634
		3533	1184	1478				5471	2185	3059		0.335126	0.399379	0.175403
		3533	1184	1478				4136	2219	2991		0.335126	0.536509	0.470576
		3533	1184	1478				2557	2048	3070		0.335126	0.800939	0.871278
		3533	1184	1478				2083	2086	3902		0.335126	1.00144	1.09469	0.596265	0.391429
	Initial						Final					Initial ratio	Final ratio	s
	E coli	Anc P flu	PFL_1661 mut 1	PFL_1661 mut 2			E coli	Anc P flu	PFL_1661 mut 1	PFL_1661 mut 2				LN(final/initial)
												mut2/anc	mut2/anc
Anc Ec + Anc Pf + 1661_mut1 + 1661_mut2 T_initial		3533	1184	1478				2896	2197	4454		0.418341	1.53798	1.30193
		3533	1184	1478				1862	724	1159		0.418341	0.622449	0.397364
		3533	1184	1478				5471	2185	3059		0.418341	0.55913	0.290084
		3533	1184	1478				4136	2219	2991		0.418341	0.723162	0.547336
		3533	1184	1478				2557	2048	3070		0.418341	1.20063	1.0543
		3533	1184	1478				2083	2086	3902		0.418341	1.87326	1.49914	0.848359	0.505437
